# Supplementary material for: Bis(nitrato-κO)tetra­kis­[1-phenyl-3-(1H-1,2,4-triazol-1-yl)propan-1-one]copper(II)
Source: Acta Crystallogr Sect E Struct Rep Online. 2011 Sep 14;67(Pt 10):m1385. doi: 10.1107/S160053681103529X (PMC3201555; doi:10.1107/S160053681103529X)
Supplement: Supplementary file 1 [file e-67-m1385-sup1.cif]

##############################################################################
#                                                                            #
# This CIF contains the data in a paper accepted for publication in          #
# Acta Crystallographica Section E. It conforms to the requirements of       #
# Notes for Authors for Acta Crystallographica Section E, and has been       #
# peer reviewed under the auspices of the IUCr Commission on Journals.       #
#                                                                            #
# Full details of the Crystallographic Information File format               #
# are given in the paper "The Crystallographic Information File (CIF):       #
# a New Standard Archive File for Crystallography" by S. R. Hall, F. H.      #
# Allen and I. D. Brown [Acta Cryst. (1991), A47, 655-685].                  #
#                                                                            #
# The current version of the core CIF dictionary is obtainable from          #
# ftp://ftp.iucr.org/pub/cif_core.dic.                                       #
#                                                                            #
# Software is freely available for graphical display of the structure(s)     #
# in this CIF. For information consult the CIF software page                 #
# http://www.iucr.org/resources/cif/software.                                #
#                                                                            #
# This file may be used for bona fide research purposes within the           #
# scientific community so long as proper attribution is given to the journal # 
# article from which it was obtained.                                        #
#                                                                            #
##############################################################################
data_global
_audit_creation_method     SHELXL-97
_journal_date_recd_electronic     2011-08-17
_journal_date_accepted     2011-08-29
_journal_name_full     'Acta Crystallographica, Section E'
_journal_year     2011
_journal_volume     67
_journal_issue     10
_journal_page_first     m1385
_journal_page_last     m1385
_journal_paper_category     QM
_journal_coeditor_code     HY2463
_publ_contact_author_name     'Hua Cai'
_publ_contact_author_address
; College of Science,Civil Aviation University of China
  Tianjin 300300
  People's Republic of China
;
_publ_contact_author_email     caihua-1109@163.com
_publ_contact_author_fax     '86 022 24092514'
_publ_contact_author_phone     '86 022 24092519'
_publ_section_title
;\
Bis(nitrato-\k<i>O</i>)tetrakis[1-phenyl-3-(1<i>H</i>-1,2,4-triazol-1-yl)\
propan-1-one]copper(II)
;
loop_
    _publ_author_name
    _publ_author_footnote
    _publ_author_address
    'Cai, Hua' .
; College of Science, Civil Aviation University of China
  Tianjin 300300
  People's Republic of China
;
    'Guo, Ying' .
; College of Science, Civil Aviation University of China
  Tianjin 300300
  People's Republic of China
;
    'Li, Jian-Gang' .
; College of Science, Civil Aviation University of China
  Tianjin 300300
  People's Republic of China
;
    'Wu, Yao' .
; College of Science, Civil Aviation University of China
  Tianjin 300300
  People's Republic of China
;
data_I
_chemical_name_systematic
;
Bis(nitrato-\k<i>O</i>)tetrakis[1-phenyl-3-(1<i>H</i>-1,2,4-triazol-
1-yl)propan-1-one]copper(II)
;
_chemical_name_common     ?
_chemical_formula_moiety     'C44 H44 Cu N14 O10'
_chemical_formula_sum     'C44 H44 Cu N14 O10'
_chemical_formula_structural     ?
_chemical_formula_analytical     ?
_chemical_formula_iupac     '[Cu (N O3)2 (C11 H11 N3 O)4]'
_chemical_formula_weight     992.47
_chemical_melting_point     ?
_symmetry_cell_setting     triclinic
_symmetry_space_group_name_H-M     'P -1'
_symmetry_space_group_name_Hall     '-P 1'
loop_
    _symmetry_equiv_pos_as_xyz
    'x, y, z'
    '-x, -y, -z'
_cell_length_a     7.7742(14)
_cell_length_b     12.472(2)
_cell_length_c     12.498(2)
_cell_angle_alpha     102.232(3)
_cell_angle_beta     100.737(3)
_cell_angle_gamma     104.394(3)
_cell_volume     1110.0(3)
_cell_formula_units_Z     1
_cell_measurement_reflns_used     2167
_cell_measurement_theta_min     2.80
_cell_measurement_theta_max     25.48
_cell_measurement_temperature     296(2)
_exptl_crystal_description     block
_exptl_crystal_colour     blue
_exptl_crystal_size_max     0.24
_exptl_crystal_size_mid     0.20
_exptl_crystal_size_min     0.14
_exptl_crystal_density_diffrn     1.485
_exptl_crystal_density_meas     ?
_exptl_crystal_density_method     'not measured'
_exptl_crystal_F_000     515
_exptl_absorpt_coefficient_mu     0.569
_exptl_absorpt_correction_type     multi-scan
_exptl_absorpt_process_details     '(SADABS; Sheldrick, 1996)'
_exptl_absorpt_correction_T_min     0.8756
_exptl_absorpt_correction_T_max     0.9246
_exptl_special_details     ?
_diffrn_ambient_temperature     296(2)
_diffrn_radiation_type     MoK\a
_diffrn_radiation_wavelength     0.71073
_diffrn_radiation_source     'fine-focus sealed tube'
_diffrn_radiation_monochromator     graphite
_diffrn_measurement_device_type     'Bruker APEXII CCD'
_diffrn_measurement_method     '\f and \w'
_diffrn_detector_area_resol_mean     ?
_diffrn_reflns_number     5737
_diffrn_reflns_av_R_equivalents     0.0162
_diffrn_reflns_av_sigmaI/netI     0.0348
_diffrn_reflns_theta_min     1.75
_diffrn_reflns_theta_max     25.03
_diffrn_reflns_theta_full     25.03
_diffrn_measured_fraction_theta_max     0.995
_diffrn_measured_fraction_theta_full     0.995
_diffrn_reflns_limit_h_min     -9
_diffrn_reflns_limit_h_max     9
_diffrn_reflns_limit_k_min     -14
_diffrn_reflns_limit_k_max     10
_diffrn_reflns_limit_l_min     -13
_diffrn_reflns_limit_l_max     14
_diffrn_standards_number     ?
_diffrn_standards_interval_count     ?
_diffrn_standards_interval_time     ?
_diffrn_standards_decay_%     ?
_refine_special_details
;
;
_reflns_number_total     3905
_reflns_number_gt     3295
_reflns_threshold_expression     I>2\s(I)
_refine_ls_structure_factor_coef     Fsqd
_refine_ls_matrix_type     full
_refine_ls_R_factor_all     0.0508
_refine_ls_R_factor_gt     0.0404
_refine_ls_wR_factor_gt     0.0982
_refine_ls_wR_factor_ref     0.1050
_refine_ls_goodness_of_fit_ref     1.029
_refine_ls_restrained_S_all     1.029
_refine_ls_number_reflns     3905
_refine_ls_number_parameters     313
_refine_ls_number_restraints     0
_refine_ls_hydrogen_treatment     constr
_refine_ls_weighting_scheme     calc
_refine_ls_weighting_details
         'calc w=1/[\s^2^(Fo^2^)+(0.0485P)^2^+0.6085P] where P=(Fo^2^+2Fc^2^)/3'
_atom_sites_solution_hydrogens     geom
_atom_sites_solution_primary     direct
_atom_sites_solution_secondary     difmap
_refine_ls_shift/su_max     0.000
_refine_ls_shift/su_mean     0.000
_refine_diff_density_max     0.552
_refine_diff_density_min     -0.340
_refine_ls_extinction_method     none
_refine_ls_extinction_coef     ?
loop_
    _atom_type_symbol
    _atom_type_description
    _atom_type_scat_dispersion_real
    _atom_type_scat_dispersion_imag
    _atom_type_scat_source
    'C' 'C' 0.0033 0.0016
                         'International Tables Vol C Tables 4.2.6.8 and 6.1.1.4'
    'H' 'H' 0.0000 0.0000
                         'International Tables Vol C Tables 4.2.6.8 and 6.1.1.4'
    'N' 'N' 0.0061 0.0033
                         'International Tables Vol C Tables 4.2.6.8 and 6.1.1.4'
    'O' 'O' 0.0106 0.0060
                         'International Tables Vol C Tables 4.2.6.8 and 6.1.1.4'
    'Cu' 'Cu' 0.3201 1.2651
                         'International Tables Vol C Tables 4.2.6.8 and 6.1.1.4'
_computing_data_collection     'APEX2 (Bruker, 2007)'
_computing_cell_refinement     'SAINT (Bruker, 2007)'
_computing_data_reduction     'SAINT (Bruker, 2007)'
_computing_structure_solution     'SHELXS97 (Sheldrick, 2008)'
_computing_structure_refinement     'SHELXL97 (Sheldrick, 2008)'
_computing_molecular_graphics
            'SHELXTL (Sheldrick, 2008) and DIAMOND (Brandenburg & Berndt, 1999)'
_computing_publication_material     'SHELXTL (Sheldrick, 2008)'
loop_
    _atom_site_type_symbol
    _atom_site_label
    _atom_site_fract_x
    _atom_site_fract_y
    _atom_site_fract_z
    _atom_site_U_iso_or_equiv
    _atom_site_adp_type
    _atom_site_calc_flag
    _atom_site_refinement_flags
    _atom_site_occupancy
    _atom_site_symmetry_multiplicity
    _atom_site_disorder_assembly
    _atom_site_disorder_group
    Cu Cu1 0.0000 0.5000 0.0000 0.03192(15) Uani d S 1 2 . .
    O O1 0.1209(3) -0.14388(17) -0.15924(18) 0.0600(6) Uani d . 1 1 . .
    O O2 0.6023(4) 0.8407(2) 0.42668(19) 0.0725(7) Uani d . 1 1 . .
    O O3 -0.2044(3) 0.38551(18) 0.0827(2) 0.0617(6) Uani d . 1 1 . .
    O O4 -0.4197(4) 0.2377(2) -0.0202(2) 0.0874(8) Uani d . 1 1 . .
    O O5 -0.4769(4) 0.3628(3) 0.1018(3) 0.1086(11) Uani d . 1 1 . .
    N N1 0.0657(3) 0.36119(17) -0.06904(17) 0.0338(5) Uani d . 1 1 . .
    N N2 0.2167(4) 0.26287(19) -0.1668(2) 0.0493(6) Uani d . 1 1 . .
    N N3 0.1188(3) 0.19722(17) -0.11162(17) 0.0351(5) Uani d . 1 1 . .
    N N4 0.1884(3) 0.51953(16) 0.14694(16) 0.0335(5) Uani d . 1 1 . .
    N N5 0.3189(3) 0.47333(18) 0.29969(18) 0.0414(5) Uani d . 1 1 . .
    N N6 0.4316(3) 0.56936(17) 0.28594(17) 0.0330(5) Uani d . 1 1 . .
    N N7 -0.3682(3) 0.3303(2) 0.0570(2) 0.0495(6) Uani d . 1 1 . .
    C C1 0.0307(4) 0.2570(2) -0.0540(2) 0.0374(6) Uani d . 1 1 . .
    H H1 -0.0444 0.2297 -0.0097 0.045 Uiso calc R 1 1 . .
    C C2 0.1795(4) 0.3605(2) -0.1381(2) 0.0468(7) Uani d . 1 1 . .
    H H2 0.2276 0.4237 -0.1633 0.056 Uiso calc R 1 1 . .
    C C3 0.1336(4) 0.0823(2) -0.1151(2) 0.0426(6) Uani d . 1 1 . .
    H H3A 0.0389 0.0418 -0.0848 0.051 Uiso calc R 1 1 . .
    H H3B 0.2518 0.0884 -0.0681 0.051 Uiso calc R 1 1 . .
    C C4 0.1139(4) 0.0150(2) -0.2340(2) 0.0397(6) Uani d . 1 1 . .
    H H4A 0.2116 0.0543 -0.2630 0.048 Uiso calc R 1 1 . .
    H H4B -0.0020 0.0122 -0.2815 0.048 Uiso calc R 1 1 . .
    C C5 0.1208(3) -0.1061(2) -0.2409(2) 0.0382(6) Uani d . 1 1 . .
    C C6 0.1233(3) -0.1786(2) -0.3521(2) 0.0376(6) Uani d . 1 1 . .
    C C7 0.0983(4) -0.1428(2) -0.4503(2) 0.0486(7) Uani d . 1 1 . .
    H H7 0.0843 -0.0704 -0.4472 0.058 Uiso calc R 1 1 . .
    C C8 0.0941(4) -0.2141(3) -0.5531(3) 0.0581(8) Uani d . 1 1 . .
    H H8 0.0746 -0.1901 -0.6187 0.070 Uiso calc R 1 1 . .
    C C9 0.1190(4) -0.3198(3) -0.5576(3) 0.0610(9) Uani d . 1 1 . .
    H H9 0.1160 -0.3677 -0.6264 0.073 Uiso calc R 1 1 . .
    C C10 0.1481(4) -0.3550(2) -0.4609(3) 0.0581(9) Uani d . 1 1 . .
    H H10 0.1668 -0.4264 -0.4644 0.070 Uiso calc R 1 1 . .
    C C11 0.1500(4) -0.2856(2) -0.3582(3) 0.0461(7) Uani d . 1 1 . .
    H H11 0.1692 -0.3105 -0.2932 0.055 Uiso calc R 1 1 . .
    C C12 0.3529(3) 0.5953(2) 0.1955(2) 0.0332(6) Uani d . 1 1 . .
    H H12 0.4050 0.6574 0.1698 0.040 Uiso calc R 1 1 . .
    C C13 0.1750(4) 0.4467(2) 0.2141(2) 0.0412(6) Uani d . 1 1 . .
    H H13 0.0727 0.3835 0.2006 0.049 Uiso calc R 1 1 . .
    C C14 0.6175(3) 0.6206(2) 0.3603(2) 0.0400(6) Uani d . 1 1 . .
    H H14A 0.6857 0.6797 0.3316 0.048 Uiso calc R 1 1 . .
    H H14B 0.6794 0.5618 0.3585 0.048 Uiso calc R 1 1 . .
    C C15 0.6195(4) 0.6732(2) 0.4821(2) 0.0383(6) Uani d . 1 1 . .
    H H15A 0.5158 0.6264 0.5009 0.046 Uiso calc R 1 1 . .
    H H15B 0.7306 0.6721 0.5317 0.046 Uiso calc R 1 1 . .
    C C16 0.6107(4) 0.7953(2) 0.5032(2) 0.0409(6) Uani d . 1 1 . .
    C C17 0.6149(3) 0.8587(2) 0.6201(2) 0.0382(6) Uani d . 1 1 . .
    C C18 0.6220(4) 0.8080(2) 0.7086(2) 0.0445(7) Uani d . 1 1 . .
    H H18 0.6255 0.7325 0.6964 0.053 Uiso calc R 1 1 . .
    C C19 0.6238(4) 0.8694(3) 0.8155(3) 0.0580(8) Uani d . 1 1 . .
    H H19 0.6280 0.8348 0.8745 0.070 Uiso calc R 1 1 . .
    C C20 0.6193(4) 0.9811(3) 0.8344(3) 0.0600(9) Uani d . 1 1 . .
    H H20 0.6210 1.0220 0.9062 0.072 Uiso calc R 1 1 . .
    C C21 0.6123(4) 1.0324(3) 0.7475(3) 0.0601(9) Uani d . 1 1 . .
    H H21 0.6091 1.1081 0.7605 0.072 Uiso calc R 1 1 . .
    C C22 0.6099(4) 0.9717(2) 0.6406(3) 0.0504(7) Uani d . 1 1 . .
    H H22 0.6049 1.0069 0.5819 0.060 Uiso calc R 1 1 . .
loop_
    _atom_site_aniso_label
    _atom_site_aniso_U_11
    _atom_site_aniso_U_22
    _atom_site_aniso_U_33
    _atom_site_aniso_U_12
    _atom_site_aniso_U_13
    _atom_site_aniso_U_23
    Cu1 0.0358(3) 0.0315(2) 0.0255(2) 0.01221(18) 0.00439(18) 0.00191(17)
    O1 0.0937(17) 0.0467(12) 0.0502(13) 0.0292(12) 0.0234(12) 0.0209(10)
    O2 0.126(2) 0.0701(15) 0.0463(13) 0.0520(15) 0.0302(14) 0.0325(12)
    O3 0.0424(12) 0.0555(13) 0.0895(17) 0.0057(10) 0.0197(11) 0.0325(12)
    O4 0.095(2) 0.0634(16) 0.0724(18) -0.0020(14) -0.0014(15) 0.0032(14)
    O5 0.102(2) 0.094(2) 0.170(3) 0.0450(18) 0.096(2) 0.048(2)
    N1 0.0401(12) 0.0319(11) 0.0282(11) 0.0125(9) 0.0091(9) 0.0031(9)
    N2 0.0711(17) 0.0410(13) 0.0495(15) 0.0233(12) 0.0348(13) 0.0159(11)
    N3 0.0445(12) 0.0296(11) 0.0316(11) 0.0116(9) 0.0123(10) 0.0063(9)
    N4 0.0382(12) 0.0321(11) 0.0281(11) 0.0103(9) 0.0050(9) 0.0070(9)
    N5 0.0489(13) 0.0389(12) 0.0352(13) 0.0097(10) 0.0065(11) 0.0155(10)
    N6 0.0361(11) 0.0338(11) 0.0277(11) 0.0090(9) 0.0071(9) 0.0079(9)
    N7 0.0480(15) 0.0492(15) 0.0577(16) 0.0122(12) 0.0174(13) 0.0272(13)
    C1 0.0429(15) 0.0340(14) 0.0332(14) 0.0084(11) 0.0137(12) 0.0050(11)
    C2 0.069(2) 0.0383(15) 0.0432(16) 0.0201(14) 0.0271(15) 0.0153(12)
    C3 0.0554(17) 0.0328(14) 0.0414(16) 0.0169(12) 0.0116(13) 0.0100(12)
    C4 0.0471(15) 0.0319(13) 0.0381(15) 0.0149(12) 0.0068(12) 0.0054(11)
    C5 0.0360(14) 0.0334(13) 0.0428(16) 0.0097(11) 0.0065(12) 0.0096(12)
    C6 0.0321(13) 0.0309(13) 0.0446(16) 0.0066(10) 0.0067(12) 0.0055(11)
    C7 0.0565(18) 0.0384(15) 0.0459(17) 0.0142(13) 0.0092(14) 0.0044(13)
    C8 0.061(2) 0.0571(19) 0.0442(18) 0.0099(16) 0.0091(15) 0.0020(15)
    C9 0.0533(19) 0.0520(19) 0.061(2) 0.0097(15) 0.0167(16) -0.0149(16)
    C10 0.0476(17) 0.0343(15) 0.086(3) 0.0137(13) 0.0185(17) -0.0007(16)
    C11 0.0393(15) 0.0345(14) 0.064(2) 0.0112(12) 0.0145(14) 0.0115(13)
    C12 0.0392(14) 0.0333(13) 0.0278(13) 0.0104(11) 0.0094(11) 0.0097(10)
    C13 0.0470(16) 0.0364(14) 0.0347(15) 0.0060(12) 0.0066(12) 0.0090(11)
    C14 0.0334(14) 0.0492(16) 0.0356(15) 0.0142(12) 0.0054(11) 0.0087(12)
    C15 0.0376(14) 0.0430(15) 0.0302(14) 0.0095(12) 0.0012(11) 0.0110(11)
    C16 0.0413(15) 0.0482(16) 0.0348(15) 0.0152(12) 0.0050(12) 0.0166(12)
    C17 0.0333(13) 0.0407(14) 0.0349(15) 0.0078(11) 0.0016(11) 0.0089(11)
    C18 0.0502(16) 0.0390(15) 0.0350(15) 0.0042(12) 0.0039(12) 0.0076(12)
    C19 0.066(2) 0.0575(19) 0.0357(17) 0.0012(16) 0.0055(15) 0.0091(14)
    C20 0.057(2) 0.066(2) 0.0393(18) 0.0092(16) 0.0051(15) -0.0056(15)
    C21 0.060(2) 0.0468(17) 0.061(2) 0.0198(15) -0.0002(16) -0.0022(15)
    C22 0.0531(18) 0.0471(17) 0.0475(18) 0.0177(14) -0.0001(14) 0.0138(14)
_geom_special_details
;
;
loop_
    _geom_bond_atom_site_label_1
    _geom_bond_atom_site_label_2
    _geom_bond_site_symmetry_2
    _geom_bond_distance
    _geom_bond_publ_flag
    Cu1 N1 . 1.9931(19) ?
    Cu1 N4 . 2.0515(19) ?
    Cu1 O3 . 2.396(2) ?
    O1 C5 . 1.211(3) ?
    O2 C16 . 1.210(3) ?
    O3 N7 . 1.232(3) ?
    O4 N7 . 1.257(3) ?
    O5 N7 . 1.201(3) ?
    N1 C1 . 1.321(3) ?
    N1 C2 . 1.346(3) ?
    N2 C2 . 1.313(3) ?
    N2 N3 . 1.360(3) ?
    N3 C1 . 1.325(3) ?
    N3 C3 . 1.459(3) ?
    N4 C12 . 1.328(3) ?
    N4 C13 . 1.360(3) ?
    N5 C13 . 1.313(3) ?
    N5 N6 . 1.361(3) ?
    N6 C12 . 1.324(3) ?
    N6 C14 . 1.467(3) ?
    C1 H1 . 0.9300 ?
    C2 H2 . 0.9300 ?
    C3 C4 . 1.503(4) ?
    C3 H3A . 0.9700 ?
    C3 H3B . 0.9700 ?
    C4 C5 . 1.510(3) ?
    C4 H4A . 0.9700 ?
    C4 H4B . 0.9700 ?
    C5 C6 . 1.495(4) ?
    C6 C7 . 1.389(4) ?
    C6 C11 . 1.389(4) ?
    C7 C8 . 1.388(4) ?
    C7 H7 . 0.9300 ?
    C8 C9 . 1.370(4) ?
    C8 H8 . 0.9300 ?
    C9 C10 . 1.370(5) ?
    C9 H9 . 0.9300 ?
    C10 C11 . 1.384(4) ?
    C10 H10 . 0.9300 ?
    C11 H11 . 0.9300 ?
    C12 H12 . 0.9300 ?
    C13 H13 . 0.9300 ?
    C14 C15 . 1.520(4) ?
    C14 H14A . 0.9700 ?
    C14 H14B . 0.9700 ?
    C15 C16 . 1.512(4) ?
    C15 H15A . 0.9700 ?
    C15 H15B . 0.9700 ?
    C16 C17 . 1.496(4) ?
    C17 C18 . 1.385(4) ?
    C17 C22 . 1.391(4) ?
    C18 C19 . 1.387(4) ?
    C18 H18 . 0.9300 ?
    C19 C20 . 1.373(5) ?
    C19 H19 . 0.9300 ?
    C20 C21 . 1.371(5) ?
    C20 H20 . 0.9300 ?
    C21 C22 . 1.384(4) ?
    C21 H21 . 0.9300 ?
    C22 H22 . 0.9300 ?
loop_
    _geom_angle_atom_site_label_1
    _geom_angle_atom_site_label_2
    _geom_angle_atom_site_label_3
    _geom_angle_site_symmetry_1
    _geom_angle_site_symmetry_3
    _geom_angle
    _geom_angle_publ_flag
    N1 Cu1 N1 . 2_565 180.00(11) ?
    N1 Cu1 N4 . 2_565 91.68(8) ?
    N1 Cu1 N4 2_565 2_565 88.32(8) ?
    N1 Cu1 N4 . . 88.32(8) ?
    N1 Cu1 N4 2_565 . 91.68(8) ?
    N4 Cu1 N4 2_565 . 180.00(11) ?
    N1 Cu1 O3 . 2_565 90.37(8) ?
    N1 Cu1 O3 2_565 2_565 89.63(8) ?
    N4 Cu1 O3 2_565 2_565 82.97(8) ?
    N4 Cu1 O3 . 2_565 97.03(8) ?
    N1 Cu1 O3 . . 89.63(8) ?
    N1 Cu1 O3 2_565 . 90.37(8) ?
    N4 Cu1 O3 2_565 . 97.03(8) ?
    N4 Cu1 O3 . . 82.97(8) ?
    O3 Cu1 O3 2_565 . 180.0 ?
    N7 O3 Cu1 . . 136.91(19) ?
    C1 N1 C2 . . 103.6(2) ?
    C1 N1 Cu1 . . 132.14(18) ?
    C2 N1 Cu1 . . 123.99(17) ?
    C2 N2 N3 . . 102.5(2) ?
    C1 N3 N2 . . 110.0(2) ?
    C1 N3 C3 . . 129.9(2) ?
    N2 N3 C3 . . 119.9(2) ?
    C12 N4 C13 . . 103.1(2) ?
    C12 N4 Cu1 . . 131.17(17) ?
    C13 N4 Cu1 . . 125.54(17) ?
    C13 N5 N6 . . 102.6(2) ?
    C12 N6 N5 . . 110.2(2) ?
    C12 N6 C14 . . 130.0(2) ?
    N5 N6 C14 . . 119.5(2) ?
    O5 N7 O3 . . 122.4(3) ?
    O5 N7 O4 . . 120.4(3) ?
    O3 N7 O4 . . 117.3(3) ?
    N1 C1 N3 . . 109.7(2) ?
    N1 C1 H1 . . 125.2 ?
    N3 C1 H1 . . 125.2 ?
    N2 C2 N1 . . 114.3(2) ?
    N2 C2 H2 . . 122.8 ?
    N1 C2 H2 . . 122.8 ?
    N3 C3 C4 . . 111.1(2) ?
    N3 C3 H3A . . 109.4 ?
    C4 C3 H3A . . 109.4 ?
    N3 C3 H3B . . 109.4 ?
    C4 C3 H3B . . 109.4 ?
    H3A C3 H3B . . 108.0 ?
    C3 C4 C5 . . 112.3(2) ?
    C3 C4 H4A . . 109.1 ?
    C5 C4 H4A . . 109.1 ?
    C3 C4 H4B . . 109.1 ?
    C5 C4 H4B . . 109.1 ?
    H4A C4 H4B . . 107.9 ?
    O1 C5 C6 . . 121.2(2) ?
    O1 C5 C4 . . 120.9(2) ?
    C6 C5 C4 . . 118.0(2) ?
    C7 C6 C11 . . 118.6(3) ?
    C7 C6 C5 . . 122.1(2) ?
    C11 C6 C5 . . 119.3(3) ?
    C8 C7 C6 . . 120.7(3) ?
    C8 C7 H7 . . 119.7 ?
    C6 C7 H7 . . 119.7 ?
    C9 C8 C7 . . 119.8(3) ?
    C9 C8 H8 . . 120.1 ?
    C7 C8 H8 . . 120.1 ?
    C10 C9 C8 . . 120.1(3) ?
    C10 C9 H9 . . 119.9 ?
    C8 C9 H9 . . 119.9 ?
    C9 C10 C11 . . 120.6(3) ?
    C9 C10 H10 . . 119.7 ?
    C11 C10 H10 . . 119.7 ?
    C10 C11 C6 . . 120.1(3) ?
    C10 C11 H11 . . 120.0 ?
    C6 C11 H11 . . 120.0 ?
    N6 C12 N4 . . 109.9(2) ?
    N6 C12 H12 . . 125.1 ?
    N4 C12 H12 . . 125.1 ?
    N5 C13 N4 . . 114.2(2) ?
    N5 C13 H13 . . 122.9 ?
    N4 C13 H13 . . 122.9 ?
    N6 C14 C15 . . 113.0(2) ?
    N6 C14 H14A . . 109.0 ?
    C15 C14 H14A . . 109.0 ?
    N6 C14 H14B . . 109.0 ?
    C15 C14 H14B . . 109.0 ?
    H14A C14 H14B . . 107.8 ?
    C16 C15 C14 . . 113.0(2) ?
    C16 C15 H15A . . 109.0 ?
    C14 C15 H15A . . 109.0 ?
    C16 C15 H15B . . 109.0 ?
    C14 C15 H15B . . 109.0 ?
    H15A C15 H15B . . 107.8 ?
    O2 C16 C17 . . 121.1(3) ?
    O2 C16 C15 . . 120.1(3) ?
    C17 C16 C15 . . 118.8(2) ?
    C18 C17 C22 . . 118.7(3) ?
    C18 C17 C16 . . 122.1(2) ?
    C22 C17 C16 . . 119.1(2) ?
    C17 C18 C19 . . 120.3(3) ?
    C17 C18 H18 . . 119.8 ?
    C19 C18 H18 . . 119.8 ?
    C20 C19 C18 . . 120.2(3) ?
    C20 C19 H19 . . 119.9 ?
    C18 C19 H19 . . 119.9 ?
    C21 C20 C19 . . 120.1(3) ?
    C21 C20 H20 . . 119.9 ?
    C19 C20 H20 . . 119.9 ?
    C20 C21 C22 . . 120.0(3) ?
    C20 C21 H21 . . 120.0 ?
    C22 C21 H21 . . 120.0 ?
    C21 C22 C17 . . 120.6(3) ?
    C21 C22 H22 . . 119.7 ?
    C17 C22 H22 . . 119.7 ?
loop_
    _geom_torsion_atom_site_label_1
    _geom_torsion_atom_site_label_2
    _geom_torsion_atom_site_label_3
    _geom_torsion_atom_site_label_4
    _geom_torsion_site_symmetry_1
    _geom_torsion_site_symmetry_2
    _geom_torsion_site_symmetry_3
    _geom_torsion_site_symmetry_4
    _geom_torsion
    _geom_torsion_publ_flag
    N1 Cu1 O3 N7 . . . . -92.4(3) ?
    N1 Cu1 O3 N7 2_565 . . . 87.6(3) ?
    N4 Cu1 O3 N7 2_565 . . . -0.8(3) ?
    N4 Cu1 O3 N7 . . . . 179.2(3) ?
    N4 Cu1 N1 C1 2_565 . . . -107.5(2) ?
    N4 Cu1 N1 C1 . . . . 72.5(2) ?
    O3 Cu1 N1 C1 2_565 . . . 169.5(2) ?
    O3 Cu1 N1 C1 . . . . -10.5(2) ?
    N4 Cu1 N1 C2 2_565 . . . 79.8(2) ?
    N4 Cu1 N1 C2 . . . . -100.2(2) ?
    O3 Cu1 N1 C2 2_565 . . . -3.2(2) ?
    O3 Cu1 N1 C2 . . . . 176.8(2) ?
    C2 N2 N3 C1 . . . . -0.2(3) ?
    C2 N2 N3 C3 . . . . -175.6(2) ?
    N1 Cu1 N4 C12 . . . . 107.1(2) ?
    N1 Cu1 N4 C12 2_565 . . . -72.9(2) ?
    O3 Cu1 N4 C12 2_565 . . . 16.9(2) ?
    O3 Cu1 N4 C12 . . . . -163.1(2) ?
    N1 Cu1 N4 C13 . . . . -66.9(2) ?
    N1 Cu1 N4 C13 2_565 . . . 113.1(2) ?
    O3 Cu1 N4 C13 2_565 . . . -157.1(2) ?
    O3 Cu1 N4 C13 . . . . 22.9(2) ?
    C13 N5 N6 C12 . . . . 0.0(3) ?
    C13 N5 N6 C14 . . . . -174.4(2) ?
    Cu1 O3 N7 O5 . . . . -107.0(4) ?
    Cu1 O3 N7 O4 . . . . 72.1(4) ?
    C2 N1 C1 N3 . . . . -0.2(3) ?
    Cu1 N1 C1 N3 . . . . -173.99(16) ?
    N2 N3 C1 N1 . . . . 0.3(3) ?
    C3 N3 C1 N1 . . . . 175.1(2) ?
    N3 N2 C2 N1 . . . . 0.0(3) ?
    C1 N1 C2 N2 . . . . 0.1(3) ?
    Cu1 N1 C2 N2 . . . . 174.55(19) ?
    C1 N3 C3 C4 . . . . 137.6(3) ?
    N2 N3 C3 C4 . . . . -48.0(3) ?
    N3 C3 C4 C5 . . . . -177.6(2) ?
    C3 C4 C5 O1 . . . . 7.8(4) ?
    C3 C4 C5 C6 . . . . -173.5(2) ?
    O1 C5 C6 C7 . . . . 171.1(3) ?
    C4 C5 C6 C7 . . . . -7.5(4) ?
    O1 C5 C6 C11 . . . . -8.4(4) ?
    C4 C5 C6 C11 . . . . 172.9(2) ?
    C11 C6 C7 C8 . . . . 2.1(4) ?
    C5 C6 C7 C8 . . . . -177.5(3) ?
    C6 C7 C8 C9 . . . . -1.5(5) ?
    C7 C8 C9 C10 . . . . -0.1(5) ?
    C8 C9 C10 C11 . . . . 1.0(5) ?
    C9 C10 C11 C6 . . . . -0.4(4) ?
    C7 C6 C11 C10 . . . . -1.2(4) ?
    C5 C6 C11 C10 . . . . 178.4(2) ?
    N5 N6 C12 N4 . . . . 0.2(3) ?
    C14 N6 C12 N4 . . . . 173.7(2) ?
    C13 N4 C12 N6 . . . . -0.2(3) ?
    Cu1 N4 C12 N6 . . . . -175.26(16) ?
    N6 N5 C13 N4 . . . . -0.1(3) ?
    C12 N4 C13 N5 . . . . 0.2(3) ?
    Cu1 N4 C13 N5 . . . . 175.61(17) ?
    C12 N6 C14 C15 . . . . 118.9(3) ?
    N5 N6 C14 C15 . . . . -68.1(3) ?
    N6 C14 C15 C16 . . . . -85.4(3) ?
    C14 C15 C16 O2 . . . . 0.3(4) ?
    C14 C15 C16 C17 . . . . -178.9(2) ?
    O2 C16 C17 C18 . . . . 179.1(3) ?
    C15 C16 C17 C18 . . . . -1.7(4) ?
    O2 C16 C17 C22 . . . . -0.3(4) ?
    C15 C16 C17 C22 . . . . 179.0(2) ?
    C22 C17 C18 C19 . . . . 0.1(4) ?
    C16 C17 C18 C19 . . . . -179.3(3) ?
    C17 C18 C19 C20 . . . . -0.2(5) ?
    C18 C19 C20 C21 . . . . 0.2(5) ?
    C19 C20 C21 C22 . . . . -0.1(5) ?
    C20 C21 C22 C17 . . . . -0.1(5) ?
    C18 C17 C22 C21 . . . . 0.1(4) ?
    C16 C17 C22 C21 . . . . 179.5(3) ?
loop_
    _geom_hbond_atom_site_label_D
    _geom_hbond_atom_site_label_H
    _geom_hbond_atom_site_label_A
    _geom_hbond_site_symmetry_A
    _geom_hbond_distance_DH
    _geom_hbond_distance_HA
    _geom_hbond_distance_DA
    _geom_hbond_angle_DHA
    C14 H14A N2 2_665 0.97 2.50 3.368(4) 148.2
    C19 H19 O5 2_566 0.93 2.56 3.291(4) 136.0
