# Supplementary material for: Bis(nitrato-κO)tetra­kis­[1-phenyl-3-(1H-1,2,4-triazol-1-yl)propan-1-one]copper(II)
Source: Acta Crystallogr Sect E Struct Rep Online. 2011 Sep 14;67(Pt 10):m1385. doi: 10.1107/S160053681103529X (PMC3201555; doi:10.1107/S160053681103529X)
Supplement: Supplementary file 2 [file e-67-m1385-Isup2.hkl]

# 
# h,k,l, Fc-squared, Fo-squared, sigma(Fo-squared) and status flag 
# 
data_I
_shelx_title ' 080321A in P-1' 
_shelx_refln_list_code          4 
_shelx_F_calc_maximum      182.83 
_exptl_crystal_F_000       515.00 
_reflns_d_resolution_high  0.8400 
 
loop_ 
 _symmetry_equiv_pos_as_xyz 
 'x, y, z' 
 '-x, -y, -z' 
 
_cell_length_a     7.7742 
_cell_length_b    12.4720 
_cell_length_c    12.4980 
_cell_angle_alpha 102.232 
_cell_angle_beta  100.737 
_cell_angle_gamma 104.394 
 
_shelx_F_squared_multiplier     1.000 
 
loop_ 
 _refln_index_h 
 _refln_index_k 
 _refln_index_l 
 _refln_F_squared_calc 
 _refln_F_squared_meas 
 _refln_F_squared_sigma 
 _refln_observed_status 
   1   0   0      396.13      383.06      6.38 o 
   2   0   0      996.62      952.72     14.68 o 
   3   0   0        2.41        0.56      1.09 o 
   4   0   0     4730.54     5121.09     35.60 o 
   5   0   0     1106.21     1070.13     12.54 o 
   6   0   0       45.70       63.45      4.85 o 
   7   0   0       17.71       15.43      3.40 o 
   8   0   0      250.91      286.39     17.67 o 
  -8   1   0      111.76       94.77      6.89 o 
  -7   1   0       33.14       20.62      3.64 o 
  -6   1   0       12.56       23.50      3.37 o 
  -5   1   0      309.25      291.45     10.90 o 
  -4   1   0     1635.25     1709.81     20.24 o 
  -3   1   0      167.90      139.22      4.33 o 
  -2   1   0     2839.91     2982.52     25.63 o 
  -1   1   0      256.12      263.89      5.48 o 
   0   1   0     1152.04      976.84     14.11 o 
   1   1   0      521.45      503.45      7.32 o 
   2   1   0     3187.18     3669.29     50.65 o 
   3   1   0        6.60        2.93      1.12 o 
   4   1   0     2220.23     2271.54     20.62 o 
   5   1   0      535.28      547.45      8.75 o 
   6   1   0     1559.82     1554.36     22.92 o 
   7   1   0        3.38        0.77      3.86 o 
   8   1   0        3.15        2.08      4.40 o 
  -8   2   0        1.06        2.05      3.76 o 
  -7   2   0       63.58       66.17      5.28 o 
  -6   2   0      498.47      498.61     11.85 o 
  -5   2   0       81.63       80.59      6.15 o 
  -4   2   0        2.91        4.48      1.46 o 
  -3   2   0     1131.39     1150.61     13.81 o 
  -2   2   0     2975.45     3209.44     26.05 o 
  -1   2   0     1055.06     1102.75     10.37 o 
   0   2   0       36.18       24.17      2.25 o 
   1   2   0      364.40      471.93      5.39 o 
   2   2   0     2401.16     2532.82     53.83 o 
   3   2   0      275.70      303.66      5.84 o 
   4   2   0     1755.59     1740.50     18.78 o 
   5   2   0      444.29      454.70     11.81 o 
   6   2   0       68.80       72.76      8.63 o 
   7   2   0       40.97       38.93      7.59 o 
   8   2   0        1.64       -2.32      4.13 o 
  -9   3   0       78.69       92.84     10.51 o 
  -8   3   0        0.82       -3.86      3.22 o 
  -7   3   0      219.58      241.48     12.60 o 
  -6   3   0      117.74      114.43      5.88 o 
  -5   3   0      146.44      155.97      8.36 o 
  -4   3   0        1.27       -0.14      1.13 o 
  -3   3   0      201.55      193.56      3.86 o 
  -2   3   0      417.94      359.22      5.99 o 
  -1   3   0     1660.21     1792.29     19.80 o 
   0   3   0      210.81      226.58      3.60 o 
   1   3   0      847.67      759.95     13.44 o 
   2   3   0      175.28      187.20      3.71 o 
   3   3   0      491.69      489.09      9.74 o 
   4   3   0      170.22      149.25      4.76 o 
   5   3   0        1.36        3.71      2.06 o 
   6   3   0       17.30        9.91      4.87 o 
   7   3   0       62.74       76.85     10.04 o 
  -9   4   0       12.17       10.51      5.48 o 
  -8   4   0        1.17       -2.32      3.33 o 
  -7   4   0      218.81      237.42     12.73 o 
  -6   4   0      129.14      116.52      5.85 o 
  -5   4   0     1264.88     1268.51     18.86 o 
  -4   4   0     1222.91     1213.18     14.41 o 
  -3   4   0     1022.01      947.98      9.58 o 
  -2   4   0     1393.66     1359.94     14.53 o 
  -1   4   0      325.06      338.51      5.71 o 
   0   4   0       87.22      110.55      3.19 o 
   1   4   0      647.45      618.36     12.73 o 
   2   4   0        2.27        2.05      0.99 o 
   3   4   0      637.52      616.29     12.68 o 
   4   4   0      560.92      555.11     15.18 o 
   5   4   0       11.97       17.08      3.10 o 
   6   4   0       74.69       73.66      9.71 o 
   7   4   0       64.41       65.67      9.91 o 
  -9   5   0        3.76       12.39      6.18 o 
  -8   5   0       48.28       55.66      7.99 o 
  -7   5   0      125.82      115.52      9.61 o 
  -6   5   0     1060.80     1034.34     25.76 o 
  -5   5   0      177.78      167.09      4.81 o 
  -4   5   0      434.69      430.33      6.72 o 
  -3   5   0      685.12      594.30      9.72 o 
  -2   5   0     2384.66     2597.29     24.27 o 
  -1   5   0      750.32      717.24     19.65 o 
   0   5   0      142.34      167.75      3.68 o 
   1   5   0     2161.30     2129.93     30.26 o 
   2   5   0     1390.34     1418.32     24.05 o 
   3   5   0        1.17        1.88      2.42 o 
   4   5   0      554.78      555.38     15.99 o 
   5   5   0        1.82        4.87      3.43 o 
   6   5   0       34.39       37.45      7.69 o 
   7   5   0       82.13       79.21     11.25 o 
  -9   6   0        2.23        1.04      4.64 o 
  -8   6   0      222.73      240.30     14.31 o 
  -7   6   0        6.76       10.61      4.23 o 
  -6   6   0       26.15       24.52      4.97 o 
  -5   6   0       21.93       22.83      2.69 o 
  -4   6   0      185.51      211.73      6.34 o 
  -3   6   0     1988.15     1932.74     29.19 o 
  -2   6   0     2176.51     2241.59     22.50 o 
  -1   6   0      377.48      380.50      7.00 o 
   0   6   0     2463.48     2480.32     22.36 o 
   1   6   0      102.16       99.96      6.48 o 
   2   6   0        1.74        4.33      2.79 o 
   3   6   0        2.28        0.13      2.62 o 
   4   6   0       55.11       60.50      6.35 o 
   5   6   0       45.20       48.34      6.21 o 
   6   6   0       55.91       61.47      9.67 o 
  -8   7   0       38.87       45.55      7.96 o 
  -7   7   0       34.24       29.32      6.08 o 
  -6   7   0      246.28      221.70     11.99 o 
  -5   7   0      148.76      162.98      6.23 o 
  -4   7   0      463.07      417.57     13.79 o 
  -3   7   0        5.59        0.12      3.24 o 
  -2   7   0     1240.08     1275.06     45.87 o 
  -1   7   0      177.13      203.79      7.44 o 
   0   7   0      358.86      307.57     16.86 o 
   1   7   0      841.01      915.94     20.29 o 
   2   7   0        1.23        0.20      2.96 o 
   3   7   0      101.95       98.29      7.59 o 
   4   7   0       80.34       88.01      7.62 o 
   5   7   0        2.93        3.39      3.83 o 
   6   7   0       30.15       23.55      7.39 o 
  -8   8   0       13.77       15.49      5.88 o 
  -7   8   0        6.18       10.68      4.64 o 
  -6   8   0      235.78      223.54     12.29 o 
  -5   8   0      423.32      462.41     10.85 o 
  -4   8   0      197.03      169.14      6.26 o 
  -3   8   0      213.53      230.40      6.90 o 
  -2   8   0       38.84       34.93      2.98 o 
  -1   8   0      246.81      212.27      5.73 o 
   0   8   0      791.87      756.28     19.08 o 
   1   8   0      423.60      404.26     14.14 o 
   2   8   0      251.93      249.44     11.66 o 
   3   8   0       71.58       57.81      6.72 o 
   4   8   0      200.36      202.82     11.42 o 
   5   8   0       40.86       29.23      4.59 o 
  -8   9   0       17.61       22.51      6.62 o 
  -7   9   0        3.97        6.15      4.43 o 
  -6   9   0       15.78       19.95      5.27 o 
  -5   9   0      135.52      132.81      6.16 o 
  -4   9   0      127.80      125.17      5.65 o 
  -3   9   0       71.74       70.56      4.26 o 
  -2   9   0      265.95      253.29      7.16 o 
  -1   9   0      122.63      111.32      8.06 o 
   0   9   0       83.40       93.55      7.62 o 
   1   9   0      328.17      312.39     13.23 o 
   2   9   0        2.90        2.96      3.33 o 
   3   9   0       83.79       74.67      7.93 o 
   4   9   0      245.62      232.68     12.97 o 
   5   9   0       48.16       41.30      5.58 o 
  -8  10   0      128.07      118.64     11.62 o 
  -7  10   0       61.06       69.60      8.87 o 
  -6  10   0       88.76      113.97      9.88 o 
  -5  10   0        0.57        4.08      2.45 o 
  -4  10   0        2.42        0.24      3.01 o 
  -3  10   0        7.40        8.09      2.44 o 
  -2  10   0      100.75      119.68      9.00 o 
  -1  10   0       57.24       44.94      6.11 o 
   0  10   0       15.37       19.82      5.14 o 
   1  10   0      165.50      152.16     10.14 o 
   2  10   0        3.95        0.50      4.06 o 
   3  10   0      102.34       92.64      9.00 o 
   4  10   0       24.37       16.26      5.74 o 
  -7  11   0       61.46       71.82      9.17 o 
  -6  11   0       71.24       69.26      8.33 o 
  -5  11   0      166.83      158.18     11.10 o 
  -4  11   0        0.92        1.91      2.11 o 
  -3  11   0      144.30      152.82      9.10 o 
  -2  11   0      462.95      453.91     16.86 o 
  -1  11   0        3.44        7.59      4.17 o 
   0  11   0       10.36        5.48      3.96 o 
   1  11   0        7.10        3.80      4.30 o 
   2  11   0        0.70        8.97      4.97 o 
   3  11   0      350.81      327.20     16.19 o 
  -7  12   0       49.52       52.94      8.03 o 
  -6  12   0      136.44      132.72     10.75 o 
  -5  12   0       50.34       56.94      7.84 o 
  -4  12   0      109.33       98.91      5.93 o 
  -3  12   0      136.61      180.18     11.66 o 
  -2  12   0      391.14      348.10     15.82 o 
  -1  12   0      221.38      227.10     13.20 o 
   0  12   0       23.53       10.08      4.74 o 
   1  12   0        0.54        1.01      4.10 o 
   2  12   0        1.06        9.37      5.41 o 
  -6  13   0      110.86      124.79     10.88 o 
  -5  13   0       31.83       23.24      5.61 o 
  -4  13   0       20.74       28.38      6.01 o 
  -3  13   0       32.36       26.00      6.15 o 
  -2  13   0       42.31       42.02      7.22 o 
  -1  13   0       66.76       73.29      8.87 o 
   0  13   0       85.07       70.84      9.07 o 
   1  13   0        7.23       10.78      5.74 o 
  -4  14   0        6.76        2.99      4.20 o 
  -3  14   0        0.75        5.48      4.74 o 
  -2  14   0       96.44      108.90     10.48 o 
  -1  14   0      104.74      108.77     10.75 o 
   0 -14   1       13.68       24.29      6.92 o 
   1 -14   1      114.33      101.81     10.14 o 
   2 -14   1       19.71       26.03      6.62 o 
   3 -14   1        5.70       12.63      5.37 o 
   4 -14   1      100.07       85.52      9.24 o 
   5 -14   1        0.64        1.04      3.59 o 
  -1 -13   1       12.05        5.64      5.21 o 
   0 -13   1      103.99       85.25      9.20 o 
   1 -13   1      195.55      214.27     13.34 o 
   2 -13   1      198.08      187.60     12.09 o 
   3 -13   1       20.76       18.84      5.34 o 
   4 -13   1       44.98       60.13      7.66 o 
   5 -13   1       26.91       26.83      4.06 o 
   6 -13   1       37.10       40.54      7.22 o 
  -2 -12   1       16.08       14.54      5.41 o 
  -1 -12   1       29.15       15.79      5.78 o 
   0 -12   1       74.70       64.12      7.76 o 
   1 -12   1      301.59      313.73     14.91 o 
   2 -12   1       93.85       89.08      8.67 o 
   3 -12   1      216.06      218.91     12.19 o 
   4 -12   1        0.71        0.42      2.09 o 
   5 -12   1       49.07       61.52      5.32 o 
   6 -12   1      225.52      215.58     13.23 o 
   7 -12   1       21.14       31.17      6.92 o 
  -3 -11   1      102.47      106.08      9.94 o 
  -2 -11   1       22.94       14.41      5.04 o 
  -1 -11   1      134.77      142.52     10.48 o 
   0 -11   1        1.81       -2.59      3.29 o 
   1 -11   1       21.16       27.44      5.44 o 
   2 -11   1       57.08       64.02      7.26 o 
   3 -11   1        4.52        1.62      2.03 o 
   4 -11   1       31.83       28.45      3.60 o 
   5 -11   1      127.01      129.07     14.91 o 
   6 -11   1      213.89      183.54     11.99 o 
   7 -11   1      136.77      149.28     11.89 o 
  -4 -10   1       43.44       47.50      7.46 o 
  -3 -10   1       40.06       48.13      7.19 o 
  -2 -10   1        5.10        6.11      4.13 o 
  -1 -10   1      173.37      154.95     10.25 o 
   0 -10   1       54.59       43.23      6.05 o 
   1 -10   1       78.19       80.99      7.66 o 
   2 -10   1       47.88       47.20      5.41 o 
   3 -10   1       13.50        7.20      2.38 o 
   4 -10   1        0.71        0.07      1.79 o 
   5 -10   1      242.85      243.78      8.34 o 
   6 -10   1        0.98        1.41      3.33 o 
   7 -10   1       10.21       11.59      5.24 o 
   8 -10   1       45.27       43.03      7.99 o 
  -5  -9   1       80.01       80.75      8.70 o 
  -4  -9   1      421.05      360.12     15.59 o 
  -3  -9   1        1.04        0.71      3.29 o 
  -2  -9   1       12.16       15.12      4.53 o 
  -1  -9   1      211.46      205.67     10.68 o 
   0  -9   1       72.15       66.68      6.52 o 
   1  -9   1     1463.68     1457.03     29.88 o 
   2  -9   1       53.69       61.51      3.91 o 
   3  -9   1       95.22      101.18      8.99 o 
   4  -9   1       49.50       53.63      4.11 o 
   5  -9   1      255.26      237.81      7.93 o 
   6  -9   1        6.77        8.46      4.17 o 
   7  -9   1        1.32        1.61      3.83 o 
   8  -9   1       20.09       16.22      5.91 o 
  -5  -8   1       62.66       53.34      7.26 o 
  -4  -8   1      129.73      135.30      9.74 o 
  -3  -8   1        0.65        0.37      3.02 o 
  -2  -8   1      311.22      300.50     12.29 o 
  -1  -8   1      369.03      357.30     12.93 o 
   0  -8   1     1234.65     1240.87     14.66 o 
   1  -8   1     1122.29     1095.16     23.28 o 
   2  -8   1      211.78      203.87      6.10 o 
   3  -8   1        3.31        3.01      1.79 o 
   4  -8   1       33.47       22.18      3.43 o 
   5  -8   1      570.81      574.25     11.89 o 
   6  -8   1       96.87      107.62      8.87 o 
   7  -8   1       76.06       52.74      7.66 o 
   8  -8   1        6.87       11.82      5.34 o 
  -6  -7   1       34.24       27.41      5.91 o 
  -5  -7   1       15.01       19.65      5.14 o 
  -4  -7   1      122.56      141.11      9.57 o 
  -3  -7   1       93.24       96.07      7.76 o 
  -2  -7   1     1746.53     1645.55     29.29 o 
  -1  -7   1      314.20      354.18     12.06 o 
   0  -7   1      644.32      604.37      8.93 o 
   1  -7   1     1043.87     1108.40     14.04 o 
   2  -7   1       18.69       31.04      2.99 o 
   3  -7   1       24.42       29.86      2.80 o 
   4  -7   1      121.84       96.01      4.55 o 
   5  -7   1       79.07       81.32      4.57 o 
   6  -7   1      333.09      332.34     14.65 o 
   7  -7   1      110.27      103.02      9.51 o 
   8  -7   1       54.10       31.98      6.79 o 
  -6  -6   1      151.40      160.43     10.61 o 
  -5  -6   1      112.55       98.29      8.30 o 
  -4  -6   1      348.70      346.38     13.44 o 
  -3  -6   1        1.05        5.54      3.02 o 
  -2  -6   1        5.09       17.30      3.56 o 
  -1  -6   1       65.17       64.70      5.69 o 
   0  -6   1     1054.00     1210.68     13.43 o 
   1  -6   1        1.19        7.38      1.44 o 
   2  -6   1     2099.00     2127.69     21.58 o 
   3  -6   1      990.56      947.01     13.11 o 
   4  -6   1     3299.90     3323.26     39.92 o 
   5  -6   1      170.98      154.55      4.59 o 
   6  -6   1        6.00        2.59      3.33 o 
   7  -6   1       20.75       19.35      5.17 o 
   8  -6   1       14.00        7.19      4.77 o 
  -7  -5   1       36.32       31.51      7.96 o 
  -6  -5   1       37.10       37.96      5.84 o 
  -5  -5   1      193.49      195.33     10.35 o 
  -4  -5   1       13.20       21.80      4.33 o 
  -3  -5   1       12.51        7.96      2.96 o 
  -2  -5   1      510.97      528.40     13.17 o 
  -1  -5   1      278.81      287.53      7.81 o 
   0  -5   1     2478.75     2528.39     22.26 o 
   1  -5   1      109.91       87.16      3.20 o 
   2  -5   1     1404.38     1444.72     20.71 o 
   3  -5   1      567.99      548.78      9.06 o 
   4  -5   1      138.26      112.67      3.57 o 
   5  -5   1      296.68      283.99      8.21 o 
   6  -5   1        1.82        0.30      2.52 o 
   7  -5   1       79.03       76.25      8.10 o 
   8  -5   1      146.17      154.45     11.62 o 
  -7  -4   1       59.47       48.00      8.53 o 
  -6  -4   1       12.85       14.52      3.24 o 
  -5  -4   1      153.29      158.21      8.87 o 
  -4  -4   1      137.46      147.66      8.10 o 
  -3  -4   1      847.14      801.49     10.80 o 
  -2  -4   1     1222.48     1284.02     13.60 o 
  -1  -4   1      343.57      375.91      5.59 o 
   0  -4   1      357.46      310.47      5.10 o 
   1  -4   1      270.88      275.29      6.67 o 
   2  -4   1     1741.36     1728.56     16.99 o 
   3  -4   1      186.98      153.33      3.64 o 
   4  -4   1      184.06      164.10      4.06 o 
   5  -4   1      768.51      818.15     14.46 o 
   6  -4   1       62.06       64.30     15.82 o 
   7  -4   1      271.87      270.23     13.67 o 
   8  -4   1       94.12       89.62      9.14 o 
  -8  -3   1       52.10       36.58      8.43 o 
  -7  -3   1      290.71      273.96     16.96 o 
  -6  -3   1      245.33      233.44     16.51 o 
  -5  -3   1      153.35      163.92      8.50 o 
  -4  -3   1        1.84        4.83      1.73 o 
  -3  -3   1      153.96      127.63      4.04 o 
  -2  -3   1        4.56        1.09      1.24 o 
  -1  -3   1     1341.37     1394.17     13.40 o 
   0  -3   1       67.16      107.78      2.87 o 
   1  -3   1       22.68       41.26      2.55 o 
   2  -3   1     1073.64     1066.47     12.28 o 
   3  -3   1      270.35      252.15      4.39 o 
   4  -3   1      271.07      259.03      7.02 o 
   5  -3   1      275.16      302.47      8.47 o 
   6  -3   1      111.47       98.82      5.58 o 
   7  -3   1      114.01      129.11      6.95 o 
   8  -3   1       29.91       22.77      5.71 o 
  -8  -2   1      287.32      230.66     16.53 o 
  -7  -2   1      120.28      121.70     11.72 o 
  -6  -2   1       47.69       49.19      4.16 o 
  -5  -2   1      128.39      160.79      5.68 o 
  -4  -2   1      902.99     1027.84     13.54 o 
  -3  -2   1      875.26      916.62     11.47 o 
  -2  -2   1      229.56      269.36      4.91 o 
  -1  -2   1     5044.98     5294.23     90.86 o 
   0  -2   1     7339.07     7328.32     93.67 o 
   1  -2   1      184.15      164.19      5.00 o 
   2  -2   1      313.10      319.01      6.38 o 
   3  -2   1       93.62       67.18      3.32 o 
   4  -2   1       20.82       37.13      4.11 o 
   5  -2   1      372.59      380.20      9.60 o 
   6  -2   1        6.40        5.13      2.28 o 
   7  -2   1        0.62        1.04      2.91 o 
   8  -2   1       27.79       22.56      4.33 o 
  -8  -1   1       15.47       14.54      6.01 o 
  -7  -1   1       44.39       55.69      8.06 o 
  -6  -1   1      573.53      559.03     11.40 o 
  -5  -1   1      433.80      443.03      9.09 o 
  -4  -1   1     2888.01     2925.13     27.40 o 
  -3  -1   1      418.05      439.97     10.35 o 
  -2  -1   1    33428.35    33586.64    362.24 o 
  -1  -1   1     2174.09     2208.22     25.86 o 
   1  -1   1       58.18       75.14      3.09 o 
   2  -1   1    17793.01    18270.06    136.84 o 
   3  -1   1      748.82      713.72     10.89 o 
   4  -1   1      190.69      212.68      6.49 o 
   5  -1   1      688.82      671.48      9.19 o 
   6  -1   1     1220.41     1283.64     20.74 o 
   7  -1   1       71.84       59.41      5.22 o 
   8  -1   1        6.92        0.97      4.43 o 
  -8   0   1        1.16        7.62      5.00 o 
  -7   0   1       26.63       29.76      4.07 o 
  -6   0   1      957.36      985.04     13.11 o 
  -5   0   1      332.34      324.67     14.33 o 
  -4   0   1     1942.43     2005.84     30.77 o 
  -3   0   1      114.84       87.20      4.74 o 
  -2   0   1     7813.33     8280.50     88.21 o 
  -1   0   1     1641.75     1614.82     19.85 o 
   1   0   1     3139.80     3334.46     27.21 o 
   2   0   1    15021.91    15286.67    115.81 o 
   3   0   1        4.42        1.65      0.77 o 
   4   0   1     1834.74     2100.06     17.94 o 
   5   0   1      359.07      335.29      6.48 o 
   6   0   1        3.12        1.95      3.36 o 
   7   0   1        0.69       -0.17      3.83 o 
   8   0   1        7.56        4.17      4.97 o 
  -8   1   1       13.39       13.37      4.77 o 
  -7   1   1       13.04       10.23      2.97 o 
  -6   1   1      116.26      134.22      6.33 o 
  -5   1   1      203.51      181.58      6.36 o 
  -4   1   1        2.81        4.92      1.59 o 
  -3   1   1      201.26      187.70      6.95 o 
  -2   1   1      553.21      564.89     10.98 o 
  -1   1   1     1128.39     1100.32     14.98 o 
   0   1   1     3456.31     3861.00     43.43 o 
   1   1   1        2.10        1.15      0.76 o 
   2   1   1     4530.58     4441.58     29.05 o 
   3   1   1      117.60      117.35      3.15 o 
   4   1   1      499.61      572.88      8.06 o 
   5   1   1      472.78      455.20      8.77 o 
   6   1   1      177.16      178.87     12.53 o 
   7   1   1        0.76        1.04      3.83 o 
   8   1   1       54.55       48.27      9.37 o 
  -9   2   1       10.29        7.19      5.37 o 
  -8   2   1        2.12        6.75      4.27 o 
  -7   2   1      144.72      155.96      7.33 o 
  -6   2   1      622.18      666.22     13.49 o 
  -5   2   1        3.48        0.87      3.38 o 
  -4   2   1      235.72      199.07      5.63 o 
  -3   2   1       46.12       35.68      2.18 o 
  -2   2   1      386.93      427.77      9.71 o 
  -1   2   1    11591.83    11327.88    121.21 o 
   0   2   1       32.99       23.66      1.30 o 
   1   2   1      145.85      175.78     13.86 o 
   2   2   1      487.86      446.09      6.20 o 
   3   2   1        3.70        2.25      1.01 o 
   4   2   1      786.03      783.02      9.91 o 
   5   2   1      218.55      200.74      6.87 o 
   6   2   1       74.32       83.74      9.37 o 
   7   2   1       34.30       34.30      7.62 o 
   8   2   1       25.49       23.11      7.79 o 
  -9   3   1       23.19       27.95      6.89 o 
  -8   3   1       49.39       48.37      7.56 o 
  -7   3   1      614.96      638.15     20.66 o 
  -6   3   1      815.11      796.39     14.62 o 
  -5   3   1       33.14       36.57      3.14 o 
  -4   3   1      212.26      196.33     15.67 o 
  -3   3   1      761.35      734.30     10.44 o 
  -2   3   1       57.77       31.73      2.05 o 
  -1   3   1     9677.68    10021.83     72.08 o 
   0   3   1       36.99       41.72      3.73 o 
   1   3   1      543.32      449.84      9.91 o 
   2   3   1        2.25        3.41      0.85 o 
   3   3   1      214.92      229.53      4.96 o 
   4   3   1      344.38      330.71      8.57 o 
   5   3   1       97.74       98.89      5.46 o 
   6   3   1        9.38        7.26      4.43 o 
   7   3   1       12.86        7.05      5.17 o 
  -9   4   1        1.46       -1.71      3.86 o 
  -8   4   1      221.03      205.37     13.23 o 
  -7   4   1      221.40      268.08     13.67 o 
  -6   4   1      198.19      167.28      9.88 o 
  -5   4   1      180.00      185.53     10.45 o 
  -4   4   1       24.42       29.01      1.89 o 
  -3   4   1     1748.27     1770.13     34.46 o 
  -2   4   1      602.29      560.04      8.60 o 
  -1   4   1     5714.41     5674.68     43.77 o 
   0   4   1     1328.57     1415.58     13.57 o 
   1   4   1       29.01       48.87      4.10 o 
   2   4   1       80.84       78.47      5.14 o 
   3   4   1      153.79      155.66      7.42 o 
   4   4   1      220.41      193.57      7.23 o 
   5   4   1      262.06      262.36      8.87 o 
   6   4   1       31.29       36.78      7.49 o 
   7   4   1       18.63       18.58      7.09 o 
  -9   5   1       35.94       28.82      7.42 o 
  -8   5   1        4.00        3.49      4.47 o 
  -7   5   1      174.56      170.64     11.05 o 
  -6   5   1       10.90       11.05      4.17 o 
  -5   5   1      465.31      451.25      9.79 o 
  -4   5   1      487.67      532.85     10.16 o 
  -3   5   1      600.34      534.37      9.43 o 
  -2   5   1     2848.23     2960.92     27.15 o 
  -1   5   1       16.84       15.37      1.71 o 
   0   5   1       66.39       83.18      2.70 o 
   1   5   1      372.46      336.74     10.35 o 
   2   5   1      111.18      131.94      6.89 o 
   3   5   1      775.08      692.40     16.56 o 
   4   5   1       87.69       90.24      5.45 o 
   5   5   1       49.37       55.23      5.00 o 
   6   5   1      228.85      211.52     15.32 o 
  -9   6   1        5.59        5.81      5.31 o 
  -8   6   1       50.92       56.10      8.16 o 
  -7   6   1       52.01       55.02      7.26 o 
  -6   6   1      344.46      325.76     14.21 o 
  -5   6   1       15.60       18.02      2.65 o 
  -4   6   1      131.82      155.06      5.59 o 
  -3   6   1       43.58       26.74      2.63 o 
  -2   6   1      868.70      820.30     17.70 o 
  -1   6   1     1522.40     1630.72     17.42 o 
   0   6   1      298.43      274.51      9.25 o 
   1   6   1      596.29      565.22     14.78 o 
   2   6   1        5.92        3.02      2.99 o 
   3   6   1      260.64      233.99     10.21 o 
   4   6   1        4.98        5.89      4.37 o 
   5   6   1        8.68       10.16      3.96 o 
   6   6   1       36.16       40.64      8.60 o 
  -8   7   1       30.26       28.95      6.65 o 
  -7   7   1       29.34       28.28      5.71 o 
  -6   7   1      315.70      310.15     18.89 o 
  -5   7   1      229.83      248.79      7.88 o 
  -4   7   1      452.38      435.53      9.72 o 
  -3   7   1      134.07      102.34      4.60 o 
  -2   7   1      311.69      294.54      7.10 o 
  -1   7   1       49.67       56.10      4.69 o 
   0   7   1     1327.54     1307.70     14.91 o 
   1   7   1       92.65      102.89      7.15 o 
   2   7   1      113.36      102.05      7.42 o 
   3   7   1      370.97      352.46     13.37 o 
   4   7   1        0.98       -0.03      2.19 o 
   5   7   1       46.22       53.72      5.46 o 
   6   7   1       13.25       20.49      7.42 o 
  -8   8   1       15.20       23.41      6.42 o 
  -7   8   1       18.57       18.24      5.44 o 
  -6   8   1      114.07      114.22      5.95 o 
  -5   8   1      150.02      158.40      6.58 o 
  -4   8   1      643.93      610.51     23.93 o 
  -3   8   1      177.63      166.23      5.99 o 
  -2   8   1        1.29        0.78      1.53 o 
  -1   8   1       19.93       16.72      2.21 o 
   0   8   1      968.07      924.67     21.77 o 
   1   8   1      137.44      135.30      8.73 o 
   2   8   1      599.25      571.71     17.60 o 
   3   8   1      275.55      264.02     12.50 o 
   4   8   1       48.14       54.71      5.36 o 
   5   8   1       76.79       76.49      9.12 o 
  -8   9   1        4.68        5.44      4.84 o 
  -7   9   1       14.35       13.20      4.97 o 
  -6   9   1        0.87        0.29      2.01 o 
  -5   9   1       11.94       10.37      2.75 o 
  -4   9   1      167.07      168.73      6.71 o 
  -3   9   1      214.71      197.65      6.75 o 
  -2   9   1      123.95      138.00      6.79 o 
  -1   9   1       84.86       78.40      7.46 o 
   0   9   1      287.42      260.59     12.13 o 
   1   9   1      116.66      113.20      9.00 o 
   2   9   1       81.32       73.83      7.62 o 
   3   9   1       87.80       77.16      7.89 o 
   4   9   1       18.92       13.10      3.76 o 
  -8  10   1        1.67        2.45      4.70 o 
  -7  10   1      294.09      292.64     15.69 o 
  -6  10   1      140.34      140.74      7.06 o 
  -5  10   1       41.15       37.21      7.59 o 
  -4  10   1       43.28       41.19      3.89 o 
  -3  10   1        6.08        5.30      2.26 o 
  -2  10   1       30.31       38.66      5.84 o 
  -1  10   1       15.32        6.18      3.90 o 
   0  10   1       52.23       61.17      7.15 o 
   1  10   1      104.08      111.22      9.34 o 
   2  10   1       61.97       55.12      7.49 o 
   3  10   1       84.87       65.23      7.96 o 
   4  10   1        0.94        5.06      3.41 o 
  -7  11   1      123.96      156.26     12.26 o 
  -6  11   1      172.27      163.81      7.83 o 
  -5  11   1      103.46      111.66      6.46 o 
  -4  11   1       37.60       36.55      5.37 o 
  -3  11   1      244.93      262.37     13.30 o 
  -2  11   1      171.32      172.49     11.22 o 
  -1  11   1      110.61       92.00      8.60 o 
   0  11   1       37.96       42.19      6.72 o 
   1  11   1      113.71       97.75      9.41 o 
   2  11   1        0.42        9.00      4.77 o 
   3  11   1       16.04       14.56      4.00 o 
  -7  12   1       83.39       83.54      9.77 o 
  -6  12   1       24.94       25.05      5.66 o 
  -5  12   1       24.47       28.19      6.13 o 
  -4  12   1       13.29       15.75      5.11 o 
  -3  12   1      175.65      193.68     12.06 o 
  -2  12   1      194.14      197.07     12.33 o 
  -1  12   1      213.85      246.92     13.97 o 
   0  12   1      120.41      129.19     10.72 o 
   1  12   1        0.35        6.72      5.04 o 
   2  12   1       22.33       16.49      6.25 o 
  -6  13   1       20.79       21.91      4.21 o 
  -5  13   1        2.21        5.84      3.90 o 
  -4  13   1       41.73       45.04      7.12 o 
  -3  13   1      362.55      362.27     17.20 o 
  -2  13   1       24.98       33.89      7.05 o 
  -1  13   1      105.92      130.40     11.12 o 
   0  13   1        8.94        4.97      4.97 o 
  -4  14   1        3.39        0.47      3.53 o 
  -3  14   1       50.54       45.85      7.93 o 
  -2  14   1       35.69       44.98      8.06 o 
   0 -14   2      178.05      162.14     12.56 o 
   1 -14   2       49.44       48.87      8.06 o 
   2 -14   2        2.69        0.87      3.76 o 
   3 -14   2       51.16       46.02      7.32 o 
   4 -14   2        3.43        5.68      4.37 o 
  -2 -13   2       60.30       57.30      8.50 o 
  -1 -13   2       66.67       70.04      8.73 o 
   0 -13   2       25.51       26.87      6.11 o 
   1 -13   2       83.32       72.92      8.70 o 
   2 -13   2        1.68        0.97      3.73 o 
   3 -13   2       99.37      111.72      9.54 o 
   4 -13   2      104.02      113.54      9.57 o 
   5 -13   2       63.40       67.92      7.89 o 
   6 -13   2      144.43      128.95     11.22 o 
  -3 -12   2       47.11       46.29      7.79 o 
  -2 -12   2       26.44       23.31      6.01 o 
  -1 -12   2        3.33        0.47      4.00 o 
   0 -12   2        9.57       15.01      5.04 o 
   1 -12   2       15.70        1.65      3.93 o 
   2 -12   2       86.06       72.79      7.83 o 
   3 -12   2      325.43      327.07     14.48 o 
   4 -12   2      168.91      139.48      6.83 o 
   5 -12   2      221.42      208.43     12.36 o 
   6 -12   2       54.64       67.85      8.53 o 
   7 -12   2       22.49       20.69      6.28 o 
  -4 -11   2        3.01        3.90      4.53 o 
  -3 -11   2        0.42       -1.38      3.43 o 
  -2 -11   2       58.94       45.41      6.82 o 
  -1 -11   2       48.01       46.99      6.62 o 
   0 -11   2      299.47      268.79     13.10 o 
   1 -11   2       21.63       13.54      4.94 o 
   2 -11   2        6.11        6.85      3.69 o 
   3 -11   2      128.55      135.37      7.83 o 
   4 -11   2        0.63        0.03      3.69 o 
   5 -11   2       48.70       51.66      6.85 o 
   6 -11   2       17.68       14.51      4.87 o 
   7 -11   2       30.77       40.98      7.46 o 
  -4 -10   2       39.35       47.06      7.12 o 
  -3 -10   2        7.90       15.72      5.24 o 
  -2 -10   2       27.79       23.58      5.34 o 
  -1 -10   2      288.92      299.73     13.37 o 
   0 -10   2      309.89      300.03     12.97 o 
   1 -10   2      343.93      348.03     13.74 o 
   2 -10   2       53.84       52.02      4.04 o 
   3 -10   2       18.29       18.60      4.72 o 
   4 -10   2       26.34       33.22      3.56 o 
   5 -10   2       63.44       72.66      7.76 o 
   6 -10   2       59.11       64.19      7.86 o 
   7 -10   2       50.24       66.61      8.63 o 
  -5  -9   2       57.28       35.00      6.52 o 
  -4  -9   2      333.31      355.02     15.45 o 
  -3  -9   2       78.16       76.99      7.83 o 
  -2  -9   2      143.83      143.63      9.37 o 
  -1  -9   2      133.07      115.32      8.16 o 
   0  -9   2      148.83      136.31      8.53 o 
   1  -9   2      729.76      713.04     11.86 o 
   2  -9   2       87.15       76.73      4.34 o 
   3  -9   2        5.40        6.43      2.11 o 
   4  -9   2      319.00      309.00      8.54 o 
   5  -9   2      258.98      235.27     12.23 o 
   6  -9   2       21.55       22.37      5.44 o 
   7  -9   2       68.43       73.06      8.73 o 
   8  -9   2       31.23       25.16      6.55 o 
  -6  -8   2       19.15       19.42      5.98 o 
  -5  -8   2       66.51       71.38      8.33 o 
  -4  -8   2      211.98      217.97     12.13 o 
  -3  -8   2       38.67       51.90      6.62 o 
  -2  -8   2      133.73      138.26      8.97 o 
  -1  -8   2       90.55       78.47      6.48 o 
   0  -8   2      493.28      461.29      8.50 o 
   1  -8   2      841.67      838.66     40.69 o 
   2  -8   2      237.64      213.65      6.52 o 
   3  -8   2        2.74        4.22      1.86 o 
   4  -8   2      364.20      344.97      8.61 o 
   5  -8   2      227.32      240.71     12.19 o 
   6  -8   2      129.62      133.92      9.98 o 
   7  -8   2      352.41      346.18     16.66 o 
   8  -8   2       11.38       11.56      5.11 o 
  -6  -7   2       59.34       43.70      7.12 o 
  -5  -7   2      252.77      250.75     13.10 o 
  -4  -7   2      167.34      141.18      9.67 o 
  -3  -7   2       44.41       28.92      4.90 o 
  -2  -7   2        2.20        4.27      2.99 o 
  -1  -7   2       11.53        6.22      2.00 o 
   0  -7   2     2669.56     2758.17     41.64 o 
   1  -7   2     1129.16     1165.29     14.70 o 
   2  -7   2     1246.11     1318.23     16.36 o 
   3  -7   2      104.18      113.72      5.24 o 
   4  -7   2      296.99      291.86      7.71 o 
   5  -7   2        5.35        2.86      3.09 o 
   6  -7   2        3.52        1.71      3.22 o 
   7  -7   2      173.86      181.29     11.96 o 
   8  -7   2       18.77       18.84      5.78 o 
  -7  -6   2        2.00        0.78      2.89 o 
  -6  -6   2       18.23       22.61      5.61 o 
  -5  -6   2      264.56      262.47     12.66 o 
  -4  -6   2        0.57       -2.75      2.72 o 
  -3  -6   2       55.64       50.65      5.64 o 
  -2  -6   2      549.43      556.96      8.70 o 
  -1  -6   2       56.93       53.06      2.82 o 
   0  -6   2      858.43      890.21     14.91 o 
   1  -6   2       76.21      119.99      4.11 o 
   2  -6   2       98.41      136.28      4.52 o 
   3  -6   2      237.69      227.38      8.60 o 
   4  -6   2     1378.12     1284.54     16.59 o 
   5  -6   2      246.05      198.04      7.20 o 
   6  -6   2      229.20      256.06     12.90 o 
   7  -6   2        8.17        5.71      3.73 o 
   8  -6   2       25.24       20.66      5.81 o 
  -7  -5   2       27.76       23.22      4.36 o 
  -6  -5   2      127.14      145.48      9.77 o 
  -5  -5   2      294.36      249.07     11.79 o 
  -4  -5   2        8.75        3.06      2.72 o 
  -3  -5   2      493.83      524.06     12.13 o 
  -2  -5   2     1133.50     1073.90     13.19 o 
  -1  -5   2       11.22       10.59      1.69 o 
   0  -5   2     3148.26     3270.64     28.84 o 
   1  -5   2        1.36        0.18      1.10 o 
   2  -5   2       21.16       20.55      2.49 o 
   3  -5   2      954.90      918.01     12.85 o 
   4  -5   2      338.70      339.46      6.09 o 
   5  -5   2      284.13      276.16      8.49 o 
   6  -5   2      117.90      138.82      6.86 o 
   7  -5   2        5.58        4.87      3.39 o 
   8  -5   2      103.34      129.29     10.78 o 
  -7  -4   2       64.09       60.53      5.66 o 
  -6  -4   2       19.46       20.42      4.67 o 
  -5  -4   2       43.44       42.73      5.48 o 
  -4  -4   2       89.14       95.99      4.44 o 
  -3  -4   2     1046.87     1075.47     13.79 o 
  -2  -4   2     2447.52     2455.05     33.94 o 
  -1  -4   2      302.97      334.50      6.24 o 
   0  -4   2        8.92       22.31      1.98 o 
   1  -4   2        3.19        0.60      1.11 o 
   2  -4   2      165.16      161.71      4.02 o 
   3  -4   2     1138.55     1098.91     10.89 o 
   4  -4   2     1078.67      971.71     15.29 o 
   5  -4   2       61.77       52.00      4.20 o 
   6  -4   2      198.72      204.29      8.19 o 
   7  -4   2       26.07       34.98      4.50 o 
   8  -4   2      130.91      137.75     10.85 o 
  -8  -3   2        0.31        0.91      5.00 o 
  -7  -3   2       40.27       36.23      4.50 o 
  -6  -3   2        9.47        8.10      3.26 o 
  -5  -3   2      162.16      168.86      7.59 o 
  -4  -3   2        6.01        5.40      4.03 o 
  -3  -3   2     1772.79     1822.68     19.30 o 
  -2  -3   2      544.06      623.96      8.90 o 
  -1  -3   2     2484.96     2562.61     58.51 o 
   0  -3   2      731.81      832.15      9.48 o 
   1  -3   2      159.44      144.83      3.41 o 
   2  -3   2     1469.15     1474.75     24.12 o 
   3  -3   2      312.02      319.00      7.51 o 
   4  -3   2      771.08      705.39     16.02 o 
   5  -3   2       16.70       13.64      2.57 o 
   6  -3   2       11.14        7.49      2.68 o 
   7  -3   2       46.98       62.92      5.41 o 
   8  -3   2      108.95      104.75      7.43 o 
  -8  -2   2       20.22       12.36      6.15 o 
  -7  -2   2       37.25       39.86      4.40 o 
  -6  -2   2      710.61      705.66     13.19 o 
  -5  -2   2      282.96      304.26      7.89 o 
  -4  -2   2     2310.73     2398.38     24.44 o 
  -3  -2   2      512.63      523.01      8.58 o 
  -2  -2   2       94.79       89.85      3.24 o 
  -1  -2   2     3005.26     3157.08     43.50 o 
   0  -2   2     8982.56     9146.12     66.94 o 
   1  -2   2     4086.42     4219.45     48.66 o 
   2  -2   2       15.14       12.90      4.42 o 
   3  -2   2      150.19      137.06      4.90 o 
   4  -2   2     1148.62     1232.65     17.53 o 
   5  -2   2       15.66       10.52      2.52 o 
   6  -2   2       21.18       14.25      3.00 o 
   7  -2   2       27.73       31.50      5.56 o 
   8  -2   2        6.31        4.17      3.36 o 
  -8  -1   2      363.03      341.11     18.37 o 
  -7  -1   2       44.21       50.07      3.74 o 
  -6  -1   2       98.99       95.20      5.04 o 
  -5  -1   2       12.27        4.57      3.02 o 
  -4  -1   2       17.58        8.70      2.89 o 
  -3  -1   2      250.88      261.06      8.30 o 
  -2  -1   2      670.43      681.24     12.66 o 
  -1  -1   2     5598.14     5806.88     63.52 o 
   0  -1   2     4846.23     4927.56     54.99 o 
   1  -1   2     7734.93     8008.19     66.04 o 
   2  -1   2      221.16      248.37      5.70 o 
   3  -1   2        6.98       27.13      2.51 o 
   4  -1   2        2.24        3.37      1.02 o 
   5  -1   2      340.38      332.84     13.25 o 
   6  -1   2       47.32       44.65      4.34 o 
   7  -1   2      140.07      136.44      7.42 o 
   8  -1   2       62.50       84.85     10.98 o 
  -8   0   2       91.25      120.52     11.35 o 
  -7   0   2       33.12       40.29      4.85 o 
  -6   0   2       38.15       42.06      4.05 o 
  -5   0   2        3.59        2.89      2.55 o 
  -4   0   2      422.46      407.69     12.03 o 
  -3   0   2      153.74      126.10      5.91 o 
  -2   0   2      429.93      508.93     10.68 o 
  -1   0   2       76.00       58.85      3.26 o 
   0   0   2      704.83      660.69     11.42 o 
   1   0   2     4673.84     5013.64     40.39 o 
   2   0   2     6158.40     6207.52     50.61 o 
   3   0   2      892.05      824.97     10.10 o 
   4   0   2      712.03      819.09     11.61 o 
   5   0   2      422.29      424.80     10.56 o 
   6   0   2       13.41       12.81      2.89 o 
   7   0   2        7.71       13.54      5.51 o 
   8   0   2       14.00        8.90      5.74 o 
  -8   1   2      150.19      183.13     11.79 o 
  -7   1   2        1.08        1.92      2.40 o 
  -6   1   2       40.24       31.60      4.72 o 
  -5   1   2        4.48        9.01      2.02 o 
  -4   1   2        5.83        4.10      2.22 o 
  -3   1   2      571.62      520.55     12.50 o 
  -2   1   2     5125.16     5399.97     61.13 o 
  -1   1   2      409.18      341.80      5.33 o 
   0   1   2      465.57      472.80      5.16 o 
   1   1   2      476.63      479.53      5.36 o 
   2   1   2      353.09      294.69      4.44 o 
   3   1   2      503.94      491.52      6.67 o 
   4   1   2      323.02      330.77      6.02 o 
   5   1   2      529.18      507.18     11.42 o 
   6   1   2       16.69       29.69      6.72 o 
   7   1   2       18.40       22.54      6.55 o 
   8   1   2       80.81       93.35     12.09 o 
  -9   2   2       47.00       49.55      8.16 o 
  -8   2   2      106.51      144.40     11.19 o 
  -7   2   2       53.20       61.44      7.42 o 
  -6   2   2      256.21      284.87      8.58 o 
  -5   2   2        0.87        2.92      2.23 o 
  -4   2   2      693.08      630.92     10.15 o 
  -3   2   2       66.57       61.60      4.50 o 
  -2   2   2     3168.13     3359.70     41.45 o 
  -1   2   2     2982.98     2939.41     25.97 o 
   0   2   2     1590.63     1650.53     17.15 o 
   1   2   2      109.78      116.97      2.77 o 
   2   2   2      340.33      407.20      5.57 o 
   3   2   2      188.65      201.03      4.28 o 
   4   2   2      884.09      873.51     10.65 o 
   5   2   2      250.99      245.61     14.18 o 
   6   2   2       20.65       27.38      6.58 o 
   7   2   2       22.75       17.16      6.35 o 
  -9   3   2       16.54       23.41      6.72 o 
  -8   3   2       67.13       72.59      8.80 o 
  -7   3   2      383.90      399.69     16.22 o 
  -6   3   2      161.18      159.59      9.64 o 
  -5   3   2      829.39      847.90     21.21 o 
  -4   3   2      197.68      175.31      6.75 o 
  -3   3   2       55.36       56.31      3.04 o 
  -2   3   2     3532.27     3555.89     57.79 o 
  -1   3   2      429.93      426.92      6.72 o 
   0   3   2      633.53      630.76      6.84 o 
   1   3   2       42.71       42.56      1.84 o 
   2   3   2       34.94       22.13      1.49 o 
   3   3   2      660.98      681.28     13.34 o 
   4   3   2      403.21      395.21      9.36 o 
   5   3   2      202.68      193.82     13.17 o 
   6   3   2        5.89        0.60      4.23 o 
   7   3   2        3.43        2.55      5.14 o 
  -9   4   2        1.01        1.14      4.70 o 
  -8   4   2       13.14        7.79      4.90 o 
  -7   4   2      555.16      588.67     20.25 o 
  -6   4   2       94.20       95.26      7.89 o 
  -5   4   2      502.05      480.68     15.45 o 
  -4   4   2      192.38      202.94      6.12 o 
  -3   4   2       93.92      111.49      5.53 o 
  -2   4   2     4897.40     4917.60     40.37 o 
  -1   4   2     1290.64     1230.42     11.04 o 
   0   4   2       51.98       44.78      4.95 o 
   1   4   2      119.25       91.13      6.77 o 
   2   4   2       72.35       64.00      3.87 o 
   3   4   2      335.57      354.14     17.55 o 
   4   4   2      542.83      524.94     16.22 o 
   5   4   2      173.23      156.83     12.23 o 
   6   4   2        3.03        3.90      4.67 o 
   7   4   2       26.24       12.73      6.45 o 
  -9   5   2        2.86        3.90      4.74 o 
  -8   5   2       26.59       30.94      6.75 o 
  -7   5   2      177.26      181.15     11.56 o 
  -6   5   2       44.81       57.20      6.62 o 
  -5   5   2      298.86      267.81      7.75 o 
  -4   5   2        4.39        1.71      1.58 o 
  -3   5   2      729.39      727.32     13.15 o 
  -2   5   2     2170.46     2165.55     22.05 o 
  -1   5   2     1289.80     1234.23     16.21 o 
   0   5   2       53.46       53.43      2.64 o 
   1   5   2       96.56       80.28      5.64 o 
   2   5   2       72.31       71.42      6.28 o 
   3   5   2      384.34      375.95     16.17 o 
   4   5   2       94.89       86.19      5.47 o 
   5   5   2       14.19       16.02      5.48 o 
   6   5   2        8.93       14.81      6.15 o 
  -9   6   2       17.14       15.96      6.38 o 
  -8   6   2       93.20       81.09      9.30 o 
  -7   6   2      163.96      176.52     11.59 o 
  -6   6   2      125.79      127.93      6.01 o 
  -5   6   2      155.56      138.84      5.90 o 
  -4   6   2       72.15       57.95      5.76 o 
  -3   6   2       33.28       23.45      2.64 o 
  -2   6   2      349.04      337.75      7.40 o 
  -1   6   2      520.65      542.16      8.89 o 
   0   6   2      702.73      704.07     13.84 o 
   1   6   2      245.85      220.39      9.57 o 
   2   6   2      241.90      246.78     14.36 o 
   3   6   2      205.20      203.09      7.80 o 
   4   6   2        0.69        1.25      2.37 o 
   5   6   2        3.60        2.25      4.03 o 
   6   6   2        7.06        2.72      4.74 o 
  -8   7   2       52.09       40.58      7.73 o 
  -7   7   2       65.09       82.70      8.90 o 
  -6   7   2       32.75       31.02      3.62 o 
  -5   7   2      147.38      180.97      7.02 o 
  -4   7   2      222.04      222.84      7.16 o 
  -3   7   2       72.82       83.48      5.59 o 
  -2   7   2      675.19      618.76     11.57 o 
  -1   7   2       64.93       73.21      3.68 o 
   0   7   2     1318.24     1312.84     25.73 o 
   1   7   2      259.65      246.89     11.12 o 
   2   7   2      309.86      326.83     12.80 o 
   3   7   2      151.25      153.14      7.28 o 
   4   7   2        1.28       -0.28      2.48 o 
   5   7   2       72.59       68.19     10.31 o 
  -8   8   2       39.36       59.72      8.97 o 
  -7   8   2       37.58       30.99      4.43 o 
  -6   8   2       46.77       39.94      4.05 o 
  -5   8   2        8.87        9.14      2.64 o 
  -4   8   2      586.43      589.44     12.27 o 
  -3   8   2      641.50      631.60     12.07 o 
  -2   8   2       38.84       31.07      3.03 o 
  -1   8   2      142.01      145.51      8.90 o 
   0   8   2      101.72       80.72      7.15 o 
   1   8   2       31.33       22.74      4.94 o 
   2   8   2      756.88      753.93     20.89 o 
   3   8   2       15.51       18.33      3.73 o 
   4   8   2       87.82       80.85     15.50 o 
   5   8   2      107.08      114.01     13.00 o 
  -8   9   2       90.79       90.39     10.28 o 
  -7   9   2       81.41       76.17      5.71 o 
  -6   9   2        2.24        3.36      2.42 o 
  -5   9   2      101.71      101.40      5.82 o 
  -4   9   2       20.69       31.77      4.53 o 
  -3   9   2      209.58      204.57      7.09 o 
  -2   9   2      177.71      192.15      7.94 o 
  -1   9   2      681.32      661.83     19.52 o 
   0   9   2       32.45       21.50      5.04 o 
   1   9   2        4.92        4.23      3.83 o 
   2   9   2       95.46       98.38      6.59 o 
   3   9   2       29.23       34.23      4.60 o 
   4   9   2       36.16       35.46      5.12 o 
  -8  10   2       26.91       17.10      6.15 o 
  -7  10   2       67.45       78.50     10.46 o 
  -6  10   2      117.80      104.64      6.50 o 
  -5  10   2      285.68      297.41      9.75 o 
  -4  10   2      263.76      290.26      9.12 o 
  -3  10   2       99.24       93.87      5.32 o 
  -2  10   2        3.57        1.98      3.29 o 
  -1  10   2        1.03       -0.84      3.16 o 
   0  10   2      109.00      108.26      9.04 o 
   1  10   2       14.25       12.53      4.94 o 
   2  10   2      236.14      232.95      9.83 o 
   3  10   2       96.04      105.06      7.43 o 
  -7  11   2       71.00       75.78      6.21 o 
  -6  11   2       35.20       44.68      4.95 o 
  -5  11   2      256.56      239.71     11.15 o 
  -4  11   2      178.30      174.78      7.52 o 
  -3  11   2       66.05       74.97      8.13 o 
  -2  11   2       32.84       36.68      6.15 o 
  -1  11   2      167.87      161.07     11.25 o 
   0  11   2       96.77      111.05      9.88 o 
   1  11   2       61.65       66.58      8.36 o 
   2  11   2       68.16       56.05     14.49 o 
  -6  12   2       15.00       18.88      3.88 o 
  -5  12   2      214.83      218.56      9.01 o 
  -4  12   2       27.51       32.82      6.28 o 
  -3  12   2      140.89      167.38     11.69 o 
  -2  12   2       39.55       44.81      7.09 o 
  -1  12   2      136.64      147.93     11.52 o 
   0  12   2      212.23      203.09     13.30 o 
   1  12   2       86.27       83.53      6.73 o 
  -5  13   2       10.69        7.09      4.43 o 
  -4  13   2       72.07       81.83      9.17 o 
  -3  13   2       32.04       43.87      7.29 o 
  -2  13   2       66.53       69.50      9.14 o 
  -1  13   2       57.20       64.02      8.94 o 
   0  13   2        0.47        3.53      5.00 o 
   0 -14   3        3.46        4.80      4.94 o 
   1 -14   3       10.70       12.13      5.27 o 
   2 -14   3      124.13      111.99     10.31 o 
   3 -14   3       88.76       97.68      9.64 o 
   4 -14   3       81.91       82.63      8.83 o 
   5 -14   3       58.28       53.68      7.73 o 
  -2 -13   3       62.09       64.73      9.07 o 
  -1 -13   3       60.72       67.92      8.80 o 
   0 -13   3       41.35       32.68      6.65 o 
   1 -13   3       27.32       26.27      6.11 o 
   2 -13   3      129.49      119.75      9.84 o 
   3 -13   3      119.55      127.04     10.14 o 
   4 -13   3       84.91      103.48      7.47 o 
   5 -13   3       40.77       44.51      7.05 o 
   6 -13   3        9.71       22.37      6.08 o 
  -3 -12   3        4.61        6.21      5.34 o 
  -2 -12   3      290.17      280.11     15.05 o 
  -1 -12   3      170.06      157.20     11.05 o 
   0 -12   3       20.94       20.36      5.68 o 
   1 -12   3       77.91       62.55      7.52 o 
   2 -12   3        0.68       -1.04      3.33 o 
   3 -12   3       53.14       56.59      4.69 o 
   4 -12   3      150.85      163.04     12.70 o 
   5 -12   3      104.00      124.32      9.94 o 
   6 -12   3       55.18       44.31      7.32 o 
  -4 -11   3        1.23        9.10      5.07 o 
  -3 -11   3       15.01        7.29      4.80 o 
  -2 -11   3       35.38       26.27      5.78 o 
  -1 -11   3      218.46      209.00     11.89 o 
   0 -11   3       35.83       41.11      6.08 o 
   1 -11   3       35.31       32.99      5.58 o 
   2 -11   3       52.80       62.39      4.48 o 
   3 -11   3        7.90        6.56      2.48 o 
   4 -11   3      327.50      321.76     13.22 o 
   5 -11   3       41.96       45.38      6.58 o 
   6 -11   3       10.53       11.99      5.04 o 
   7 -11   3       15.36       13.70      5.54 o 
  -4 -10   3       12.16        4.37      4.60 o 
  -3 -10   3      155.33      160.43     10.78 o 
  -2 -10   3        0.75        1.28      3.29 o 
  -1 -10   3      262.99      259.28     12.50 o 
   0 -10   3      503.42      507.55     16.80 o 
   1 -10   3       34.30       33.61      3.33 o 
   2 -10   3      328.19      316.01      8.68 o 
   3 -10   3        4.60        6.64      2.40 o 
   4 -10   3        2.03        1.24      1.98 o 
   5 -10   3       53.33       44.37      6.38 o 
   6 -10   3        3.40        4.74      4.00 o 
   7 -10   3       17.08       19.01      6.05 o 
  -5  -9   3       38.60       30.43      6.72 o 
  -4  -9   3       34.46       36.24      6.58 o 
  -3  -9   3      267.63      257.30     13.07 o 
  -2  -9   3       81.78       95.73      8.30 o 
  -1  -9   3      199.43      185.62     10.14 o 
   0  -9   3      133.58      143.68      6.55 o 
   1  -9   3      146.06      138.07      5.45 o 
   2  -9   3      146.98      146.06      5.91 o 
   3  -9   3      259.68      245.89     10.78 o 
   4  -9   3      191.45      193.23      6.77 o 
   5  -9   3      302.78      276.88     13.47 o 
   6  -9   3      141.35      145.71     10.72 o 
   7  -9   3       24.49       25.33      6.48 o 
   8  -9   3        5.94        1.01      4.23 o 
  -6  -8   3       18.99        5.44      4.74 o 
  -5  -8   3        0.77       -0.47      3.66 o 
  -4  -8   3       28.63       32.65      5.98 o 
  -3  -8   3      100.67      101.91      8.33 o 
  -2  -8   3      227.71      225.76     10.98 o 
  -1  -8   3      665.32      606.37     16.96 o 
   0  -8   3     1023.13     1040.59     14.18 o 
   1  -8   3      439.43      437.13      9.01 o 
   2  -8   3      171.15      156.08      5.53 o 
   3  -8   3      353.09      337.31      8.26 o 
   4  -8   3       33.40       37.23      3.30 o 
   5  -8   3      156.25      145.51      9.81 o 
   6  -8   3      208.13      197.31     11.99 o 
   7  -8   3       30.40       38.93      6.99 o 
   8  -8   3       65.48       79.88      9.67 o 
  -6  -7   3       21.05        9.88      5.24 o 
  -5  -7   3      143.28      127.11      9.88 o 
  -4  -7   3       42.14       33.46      5.81 o 
  -3  -7   3       24.03       35.57      5.44 o 
  -2  -7   3        1.90        4.67      2.92 o 
  -1  -7   3       56.68       48.04      3.14 o 
   0  -7   3      259.04      251.02      6.30 o 
   1  -7   3      289.86      300.44      7.01 o 
   2  -7   3       78.45       72.15      3.83 o 
   3  -7   3     1099.94     1071.10     14.61 o 
   4  -7   3      693.87      679.90     18.98 o 
   5  -7   3        0.83        0.60      3.09 o 
   6  -7   3      153.96      160.60     10.75 o 
   7  -7   3       47.10       36.88      6.62 o 
   8  -7   3        5.47       14.85      5.31 o 
  -7  -6   3       17.86       16.19      5.24 o 
  -6  -6   3      106.00      114.07      9.61 o 
  -5  -6   3       90.53      104.67      8.60 o 
  -4  -6   3      238.19      245.41     11.72 o 
  -3  -6   3       46.99       65.37      6.15 o 
  -2  -6   3      163.17      137.31      5.15 o 
  -1  -6   3      162.51      132.01      4.60 o 
   0  -6   3      173.18      186.23      5.29 o 
   1  -6   3       73.80       64.45      3.35 o 
   2  -6   3      820.81      884.63     12.16 o 
   3  -6   3      562.82      576.59      9.54 o 
   4  -6   3      481.54      501.27     16.02 o 
   5  -6   3      105.24       94.50     11.89 o 
   6  -6   3      556.80      591.81     14.09 o 
   7  -6   3        6.92        7.56      4.13 o 
   8  -6   3       55.98       76.79      9.20 o 
  -7  -5   3       29.91       35.74      6.58 o 
  -6  -5   3      417.67      402.75     15.99 o 
  -5  -5   3        1.90        8.77      3.86 o 
  -4  -5   3      235.10      267.14     11.59 o 
  -3  -5   3       61.40       77.19      4.32 o 
  -2  -5   3       22.27       18.08      2.48 o 
  -1  -5   3      836.64      890.17     12.00 o 
   0  -5   3      639.03      636.49     11.49 o 
   1  -5   3      453.08      446.66      7.58 o 
   2  -5   3      425.26      394.40      7.06 o 
   3  -5   3      660.45      637.92      9.29 o 
   4  -5   3      490.24      458.36     10.73 o 
   5  -5   3       50.87       41.02      4.05 o 
   6  -5   3      213.38      253.75      9.31 o 
   7  -5   3       23.40       11.24      3.54 o 
   8  -5   3       53.91       48.17      7.76 o 
  -7  -4   3       66.99       47.16      6.75 o 
  -6  -4   3      533.76      567.00     18.27 o 
  -5  -4   3        1.20        1.07      2.42 o 
  -4  -4   3        8.85        6.13      3.56 o 
  -3  -4   3      702.70      742.25     11.74 o 
  -2  -4   3      771.92      769.43     11.44 o 
  -1  -4   3     2423.20     2573.81     33.36 o 
   0  -4   3     4850.25     4908.98     39.20 o 
   1  -4   3     1397.68     1609.42     16.29 o 
   2  -4   3      591.84      556.14      7.67 o 
   3  -4   3      297.23      308.25      4.88 o 
   4  -4   3        6.45        0.56      3.41 o 
   5  -4   3      253.72      259.30      8.66 o 
   6  -4   3       58.78       60.17      5.10 o 
   7  -4   3       91.23      100.28      6.85 o 
   8  -4   3      135.97      154.35     11.62 o 
  -8  -3   3       37.31       24.02      6.89 o 
  -7  -3   3      106.93      111.89      8.83 o 
  -6  -3   3      636.98      683.39     19.52 o 
  -5  -3   3        1.15        1.30      1.86 o 
  -4  -3   3       65.17       60.73      3.86 o 
  -3  -3   3      515.16      528.93      9.43 o 
  -2  -3   3       21.29       20.96      2.16 o 
  -1  -3   3     2494.67     2477.21     30.85 o 
   0  -3   3       78.71       82.77      3.15 o 
   1  -3   3       57.20       76.99      2.77 o 
   2  -3   3      324.28      298.23      7.06 o 
   3  -3   3      381.06      420.11      9.24 o 
   4  -3   3      592.97      547.96     13.76 o 
   5  -3   3       48.08       61.67      4.61 o 
   6  -3   3        3.54        2.52      2.13 o 
   7  -3   3      124.65      142.88      7.69 o 
   8  -3   3       38.08       40.33     12.34 o 
  -8  -2   3       10.24       15.72      6.48 o 
  -7  -2   3        4.57        6.21      3.49 o 
  -6  -2   3        0.55        0.96      1.90 o 
  -5  -2   3        2.85        1.14      1.58 o 
  -4  -2   3      728.68      752.05     16.96 o 
  -3  -2   3     2629.35     2869.55     39.07 o 
  -2  -2   3      166.84      168.79      6.92 o 
  -1  -2   3     2059.46     2185.15     30.60 o 
   0  -2   3      133.68      121.19      6.99 o 
   1  -2   3     1199.55     1164.24     14.14 o 
   2  -2   3      580.76      595.36     10.10 o 
   3  -2   3      836.08      870.47     24.10 o 
   4  -2   3      146.59      116.90      5.48 o 
   5  -2   3      177.93      201.90      7.63 o 
   6  -2   3        0.89        0.14      2.08 o 
   7  -2   3       36.57       42.22      5.71 o 
   8  -2   3       18.01       15.69      7.09 o 
  -8  -1   3       46.23       49.08      8.33 o 
  -7  -1   3      104.00      132.19      5.53 o 
  -6  -1   3       22.41       18.98      4.70 o 
  -5  -1   3        2.79        0.87      3.09 o 
  -4  -1   3      386.62      430.90     12.66 o 
  -3  -1   3     1458.91     1462.92     23.95 o 
  -2  -1   3     3324.93     3292.48     41.62 o 
  -1  -1   3       16.94        7.99      2.72 o 
   0  -1   3     3787.39     3615.42     31.54 o 
   1  -1   3     9604.17     9636.10     81.89 o 
   2  -1   3     1229.86     1278.43     15.86 o 
   3  -1   3     1908.41     1886.77     32.03 o 
   4  -1   3      307.02      319.12      8.63 o 
   5  -1   3        9.70        9.16      2.53 o 
   6  -1   3       15.12       12.27      3.08 o 
   7  -1   3       86.53       79.21     10.01 o 
   8  -1   3       52.85       40.74      8.63 o 
  -8   0   3        9.36       10.65      5.04 o 
  -7   0   3       53.49       52.68      4.91 o 
  -6   0   3        4.04        7.29      3.80 o 
  -5   0   3      264.21      265.93     11.15 o 
  -4   0   3     1340.01     1381.16     24.99 o 
  -3   0   3      925.11      832.87     16.83 o 
  -2   0   3     4072.26     4306.91     51.83 o 
  -1   0   3     5331.81     5498.56     62.44 o 
   0   0   3      452.14      524.81      6.13 o 
   1   0   3     2589.29     2572.20     24.46 o 
   2   0   3      828.71      791.52     11.59 o 
   3   0   3     3733.57     3718.18     26.44 o 
   4   0   3      366.82      351.51      8.91 o 
   5   0   3       67.41       64.16     11.57 o 
   6   0   3      183.91      192.54     13.67 o 
   7   0   3      208.26      199.16     14.85 o 
   8   0   3       24.93       20.56      7.66 o 
  -9   1   3       48.23       35.07      7.56 o 
  -8   1   3       93.81      103.09      9.94 o 
  -7   1   3       15.24       13.87      4.87 o 
  -6   1   3       92.60       92.58      7.14 o 
  -5   1   3       34.32       28.18      4.50 o 
  -4   1   3       21.73       20.93      3.66 o 
  -3   1   3      394.36      347.22     10.48 o 
  -2   1   3      249.90      275.47      8.50 o 
  -1   1   3      329.98      350.47      4.95 o 
   0   1   3       20.73       22.06      1.83 o 
   1   1   3        5.38        4.95      1.10 o 
   2   1   3      583.78      563.54      6.88 o 
   3   1   3      786.48      792.43      9.12 o 
   4   1   3      622.88      659.27     12.53 o 
   5   1   3       63.04       57.14      6.38 o 
   6   1   3       76.40       93.78     10.21 o 
   7   1   3       93.80       63.79      9.88 o 
  -9   2   3      116.41      121.60     11.69 o 
  -8   2   3      100.78      119.35     10.68 o 
  -7   2   3       56.04       60.60      7.22 o 
  -6   2   3      158.22      159.59      9.74 o 
  -5   2   3      152.10      159.72      8.87 o 
  -4   2   3      308.05      253.98     10.11 o 
  -3   2   3      286.75      279.01      6.47 o 
  -2   2   3     1824.79     1859.89     40.76 o 
  -1   2   3       41.55       51.09      3.06 o 
   0   2   3     1577.91     1573.63     13.28 o 
   1   2   3       19.70       26.31      1.74 o 
   2   2   3       17.57       22.18      1.70 o 
   3   2   3      134.93      118.79      3.55 o 
   4   2   3      263.31      273.66      7.43 o 
   5   2   3       35.96       27.17      6.18 o 
   6   2   3       15.00       25.36      7.09 o 
   7   2   3       67.63       60.16      9.71 o 
  -9   3   3       62.98       68.73      9.61 o 
  -8   3   3      104.09      108.09     10.14 o 
  -7   3   3      280.67      307.89     14.68 o 
  -6   3   3      364.81      372.31     14.78 o 
  -5   3   3      799.42      881.71     21.70 o 
  -4   3   3      520.95      453.27     13.77 o 
  -3   3   3      254.77      258.54      6.49 o 
  -2   3   3     1368.00     1368.58     15.71 o 
  -1   3   3     1079.19     1259.30     13.88 o 
   0   3   3     1776.06     1746.93     14.72 o 
   1   3   3      272.83      294.07      6.33 o 
   2   3   3      585.53      570.07      7.40 o 
   3   3   3      782.75      774.81     13.00 o 
   4   3   3      168.95      183.17      6.67 o 
   5   3   3       37.02       25.33      6.28 o 
   6   3   3        6.14        0.00      4.23 o 
   7   3   3        3.23        1.51      5.00 o 
  -9   4   3       30.63       35.57      7.99 o 
  -8   4   3        8.91       14.07      5.34 o 
  -7   4   3      215.49      214.54     12.50 o 
  -6   4   3      109.62      111.69      8.80 o 
  -5   4   3      139.32      139.30      8.60 o 
  -4   4   3        1.01        3.48      1.59 o 
  -3   4   3     1352.77     1414.27     17.59 o 
  -2   4   3     2067.37     2198.69     36.29 o 
  -1   4   3     2319.32     2226.42     28.55 o 
   0   4   3      779.39      783.66      8.96 o 
   1   4   3      210.86      204.80      4.18 o 
   2   4   3      234.30      220.93      6.91 o 
   3   4   3        0.82        0.14      1.82 o 
   4   4   3      290.91      284.83     14.49 o 
   5   4   3        5.53        5.00      4.40 o 
   6   4   3       81.10       97.48     11.66 o 
  -9   5   3       20.06        7.73      5.58 o 
  -8   5   3       15.89       25.70      6.42 o 
  -7   5   3       17.40       12.63      5.00 o 
  -6   5   3        4.57        7.93      3.90 o 
  -5   5   3      212.43      188.95      6.97 o 
  -4   5   3      163.89      167.40      6.09 o 
  -3   5   3     2224.72     2233.30     24.24 o 
  -2   5   3     1388.88     1390.75     21.33 o 
  -1   5   3     1053.77      912.97     11.52 o 
   0   5   3       78.01       88.82      3.25 o 
   1   5   3       27.99       32.54      3.20 o 
   2   5   3       63.24       67.62      7.64 o 
   3   5   3       82.63       87.22      7.12 o 
   4   5   3      305.16      303.61      9.55 o 
   5   5   3       13.31       11.82      5.37 o 
   6   5   3       21.89       18.68      7.39 o 
  -9   6   3       50.15       54.45      9.37 o 
  -8   6   3       88.43      103.49     10.61 o 
  -7   6   3       48.87       57.61      7.52 o 
  -6   6   3       71.67       69.85      4.88 o 
  -5   6   3       78.00       71.87      4.68 o 
  -4   6   3       39.03       39.00      3.52 o 
  -3   6   3      445.64      438.23      9.45 o 
  -2   6   3      226.35      214.10      4.66 o 
  -1   6   3      443.38      444.64      7.05 o 
   0   6   3        3.75        6.22      2.04 o 
   1   6   3      519.39      511.88     11.32 o 
   2   6   3      228.13      215.22      7.87 o 
   3   6   3      368.94      395.53     11.02 o 
   4   6   3      142.11      139.76      7.25 o 
   5   6   3        0.47        1.51      4.10 o 
  -8   7   3      159.11      162.58     12.46 o 
  -7   7   3        1.08        3.36      3.96 o 
  -6   7   3       18.14       17.56      3.19 o 
  -5   7   3       32.97       48.86      4.34 o 
  -4   7   3      130.65      135.78      8.92 o 
  -3   7   3     1478.85     1504.50     19.77 o 
  -2   7   3      202.26      165.30      5.76 o 
  -1   7   3       78.90       83.61      3.39 o 
   0   7   3      179.93      164.73      6.53 o 
   1   7   3      254.57      258.14      8.50 o 
   2   7   3      410.49      385.66     10.98 o 
   3   7   3      209.50      238.51     10.97 o 
   4   7   3       26.47       28.84      4.41 o 
   5   7   3       15.04        7.02      5.34 o 
  -8   8   3       60.28       63.52      8.97 o 
  -7   8   3        9.35        6.15      2.86 o 
  -6   8   3       87.28       86.83      5.75 o 
  -5   8   3       44.88       58.31      9.07 o 
  -4   8   3      485.60      494.04     11.44 o 
  -3   8   3     1767.42     1807.00     31.93 o 
  -2   8   3       73.62       66.64      4.19 o 
  -1   8   3       11.99       12.20      2.60 o 
   0   8   3      198.15      203.34      8.11 o 
   1   8   3        0.76       -1.28      2.13 o 
   2   8   3      549.93      561.43     25.36 o 
   3   8   3       52.55       56.33      5.40 o 
   4   8   3      315.57      318.81     13.64 o 
  -8   9   3      272.07      271.54     16.26 o 
  -7   9   3      317.31      298.18     10.61 o 
  -6   9   3      200.79      208.76     12.33 o 
  -5   9   3       51.31       48.38      5.31 o 
  -4   9   3      148.60      131.80      6.35 o 
  -3   9   3      235.60      241.78      7.87 o 
  -2   9   3        5.60        1.71      3.29 o 
  -1   9   3       15.19       20.96      5.34 o 
   0   9   3      436.36      423.13     11.57 o 
   1   9   3      564.53      550.30     21.63 o 
   2   9   3      324.33      364.93     13.52 o 
   3   9   3       74.95       78.31      6.42 o 
   4   9   3       19.29       11.22      3.95 o 
  -7  10   3       61.83       67.43      5.76 o 
  -6  10   3       32.27       33.54      4.75 o 
  -5  10   3       23.23       24.33      5.36 o 
  -4  10   3      319.95      326.00     15.74 o 
  -3  10   3        0.66        0.27      3.09 o 
  -2  10   3      561.41      596.66     19.85 o 
  -1  10   3      414.60      421.22     16.93 o 
   0  10   3        0.61        2.18      3.14 o 
   1  10   3      174.30      171.90      8.48 o 
   2  10   3      191.24      160.59      8.63 o 
   3  10   3       12.85       11.62      6.05 o 
  -7  11   3       41.14       44.02      5.16 o 
  -6  11   3       15.42        7.93      3.76 o 
  -5  11   3      246.31      261.96      9.60 o 
  -4  11   3      314.17      318.13     15.42 o 
  -3  11   3      100.05       97.92      9.34 o 
  -2  11   3      342.29      362.94     16.32 o 
  -1  11   3       69.14       74.47      8.33 o 
   0  11   3       11.92       22.20      5.98 o 
   1  11   3       32.66       38.60      5.09 o 
   2  11   3       11.98        7.46      3.36 o 
  -6  12   3       23.89       29.29      4.67 o 
  -5  12   3       60.98       63.75      8.23 o 
  -4  12   3      115.17      111.96     10.14 o 
  -3  12   3       28.87       41.11      7.09 o 
  -2  12   3       53.58       35.10      6.92 o 
  -1  12   3       35.97       48.44      7.89 o 
   0  12   3       46.66       44.57      7.49 o 
   1  12   3      205.22      207.82     13.64 o 
  -5  13   3       15.85       22.10      6.15 o 
  -4  13   3       28.99       41.05      7.49 o 
  -3  13   3       43.61       48.20      8.03 o 
  -2  13   3       96.71      108.93     10.65 o 
  -1  13   3       28.45       42.49      7.93 o 
   0 -14   4       10.94       12.63      5.74 o 
   1 -14   4        5.53        0.74      3.96 o 
   2 -14   4      139.40      176.68     12.23 o 
   3 -14   4        1.21        1.68      3.90 o 
  -2 -13   4       65.17       73.36      9.30 o 
  -1 -13   4       50.91       49.14      7.69 o 
   0 -13   4       11.41        8.97      4.84 o 
   1 -13   4        2.04       -0.40      3.46 o 
   2 -13   4       59.65       55.29      7.26 o 
   3 -13   4      108.18      101.51      8.90 o 
   4 -13   4      232.18      242.92     13.23 o 
   5 -13   4       63.47       63.72      8.20 o 
  -3 -12   4        6.46        8.20      5.14 o 
  -2 -12   4      143.92      135.97     10.61 o 
  -1 -12   4      109.49       97.14      9.27 o 
   0 -12   4       22.94       28.01      5.98 o 
   1 -12   4        0.44       -3.63      3.33 o 
   2 -12   4       15.42       11.72      4.64 o 
   3 -12   4       24.09       31.01      3.83 o 
   4 -12   4      204.31      198.75     11.99 o 
   5 -12   4       12.00       10.35      4.74 o 
   6 -12   4        5.09        9.91      4.87 o 
  -4 -11   4        0.49       -2.55      3.73 o 
  -3 -11   4       34.51       25.19      6.08 o 
  -2 -11   4      205.56      180.01     11.42 o 
  -1 -11   4       21.69       14.95      4.77 o 
   0 -11   4       34.01       31.84      5.71 o 
   1 -11   4        1.30       -1.51      3.16 o 
   2 -11   4        0.66        1.63      2.15 o 
   3 -11   4       57.31       53.18      4.42 o 
   4 -11   4       83.10       93.55      8.70 o 
   5 -11   4       18.74       15.62      5.14 o 
   6 -11   4       43.14       34.60      6.95 o 
   7 -11   4        0.43        5.07      4.94 o 
  -5 -10   4       19.69       17.84      6.58 o 
  -4 -10   4       13.66        9.81      5.17 o 
  -3 -10   4      232.20      233.72     13.57 o 
  -2 -10   4       68.71       74.17      7.93 o 
  -1 -10   4       40.42       43.57      5.98 o 
   0 -10   4        7.82        5.61      3.56 o 
   1 -10   4      330.45      313.98      8.62 o 
   2 -10   4      624.73      605.04     15.12 o 
   3 -10   4      377.97      359.53      9.56 o 
   4 -10   4       19.97       18.07      4.60 o 
   5 -10   4        0.51       -1.07      2.82 o 
   6 -10   4        0.44       -0.84      3.49 o 
   7 -10   4        7.09       13.37      5.51 o 
  -5  -9   4        6.85       11.89      5.44 o 
  -4  -9   4      127.56      115.25     10.04 o 
  -3  -9   4      285.89      278.87     14.01 o 
  -2  -9   4      836.73      852.02     23.08 o 
  -1  -9   4      245.54      243.29     11.82 o 
   0  -9   4        8.57        2.15      2.80 o 
   1  -9   4      408.28      397.29     16.19 o 
   2  -9   4       57.27       62.03      4.75 o 
   3  -9   4      693.89      685.55     12.62 o 
   4  -9   4       50.07       38.76      5.95 o 
   5  -9   4        8.08        5.24      3.93 o 
   6  -9   4      283.96      288.37     15.08 o 
   7  -9   4        1.97        0.91      3.63 o 
  -6  -8   4       34.49       31.07      7.32 o 
  -5  -8   4       45.28       46.22      7.32 o 
  -4  -8   4       43.11       43.20      6.65 o 
  -3  -8   4        1.43        0.67      3.53 o 
  -2  -8   4        0.88        2.05      2.99 o 
  -1  -8   4      963.32     1005.51     19.45 o 
   0  -8   4        3.90        4.78      2.12 o 
   1  -8   4      683.35      689.89     11.76 o 
   2  -8   4      929.85      919.42     14.07 o 
   3  -8   4       64.35       73.80      4.23 o 
   4  -8   4      203.56      191.63     10.72 o 
   5  -8   4        5.07        3.12      3.29 o 
   6  -8   4       13.05       12.97      4.80 o 
   7  -8   4      251.79      287.00     15.72 o 
   8  -8   4       52.97       53.91      8.43 o 
  -6  -7   4       32.65       31.21      6.42 o 
  -5  -7   4        0.45        0.84      3.29 o 
  -4  -7   4      113.63      105.20      8.63 o 
  -3  -7   4       61.07       50.82      6.05 o 
  -2  -7   4       13.43       14.07      4.01 o 
  -1  -7   4      215.11      220.67      6.53 o 
   0  -7   4       15.39       29.28      2.87 o 
   1  -7   4       37.60       37.50      2.93 o 
   2  -7   4      116.53      100.05      4.34 o 
   3  -7   4      569.01      549.20      9.87 o 
   4  -7   4      485.08      472.01     16.22 o 
   5  -7   4      873.66      815.34     23.01 o 
   6  -7   4       59.05       54.15      5.19 o 
   7  -7   4        6.02        7.96      4.40 o 
   8  -7   4       10.61        8.03      4.87 o 
  -7  -6   4       36.28       41.69      7.09 o 
  -6  -6   4       59.21       58.04      7.66 o 
  -5  -6   4        0.41        1.71      3.56 o 
  -4  -6   4      168.65      184.61     10.55 o 
  -3  -6   4      146.46      145.86     12.88 o 
  -2  -6   4      335.79      361.70      8.58 o 
  -1  -6   4      990.52      999.32     22.52 o 
   0  -6   4      113.99      100.81      4.31 o 
   1  -6   4       48.18       45.16      3.63 o 
   2  -6   4        6.39       -0.38      2.80 o 
   3  -6   4       69.84       67.25      4.48 o 
   4  -6   4      106.41      113.79      6.33 o 
   5  -6   4      465.05      411.55     11.41 o 
   6  -6   4       34.14       44.25      4.88 o 
   7  -6   4        1.19        6.62      3.76 o 
   8  -6   4       29.98       33.12      7.26 o 
  -7  -5   4       72.13       75.41      8.53 o 
  -6  -5   4      111.93      114.48      9.54 o 
  -5  -5   4       66.55       62.48      6.92 o 
  -4  -5   4      429.48      422.09     10.00 o 
  -3  -5   4       30.46       28.12      5.71 o 
  -2  -5   4     1992.48     1946.60     21.88 o 
  -1  -5   4       19.21       18.06      2.43 o 
   0  -5   4      575.55      526.36      9.05 o 
   1  -5   4       91.78      118.30      5.36 o 
   2  -5   4       97.42       89.69      3.47 o 
   3  -5   4     1072.50     1026.69     10.79 o 
   4  -5   4       21.01       25.05      7.46 o 
   5  -5   4      601.91      523.27     12.83 o 
   6  -5   4       39.41       45.56      4.87 o 
   7  -5   4       27.39       22.92      4.26 o 
   8  -5   4      129.12      139.30     11.22 o 
  -8  -4   4        3.55        9.61      4.97 o 
  -7  -4   4       39.27       40.61      6.38 o 
  -6  -4   4      167.42      181.35     10.95 o 
  -5  -4   4      102.92      124.73      9.66 o 
  -4  -4   4       28.59       22.40      3.03 o 
  -3  -4   4        7.30        8.18      2.18 o 
  -2  -4   4      309.48      334.45      7.86 o 
  -1  -4   4      967.02      959.14     13.10 o 
   0  -4   4     2422.00     2390.74     28.97 o 
   1  -4   4      260.26      298.33      6.63 o 
   2  -4   4     2263.42     2202.31     17.50 o 
   3  -4   4      272.93      260.42      7.77 o 
   4  -4   4       27.64       24.82      3.41 o 
   5  -4   4      493.22      459.34     12.04 o 
   6  -4   4       13.37       12.11      3.21 o 
   7  -4   4       85.06       84.52      6.74 o 
   8  -4   4       81.46       96.17      7.57 o 
  -8  -3   4       13.28        7.59      4.57 o 
  -7  -3   4      124.50      125.19      9.34 o 
  -6  -3   4       26.84       26.80      3.75 o 
  -5  -3   4      531.14      576.85     12.07 o 
  -4  -3   4      339.18      389.76      9.12 o 
  -3  -3   4       81.09       79.12      4.14 o 
  -2  -3   4      304.92      352.29     11.02 o 
  -1  -3   4      699.63      622.57     12.08 o 
   0  -3   4     1461.34     1539.80     16.12 o 
   1  -3   4        7.51        8.34      1.90 o 
   2  -3   4      821.96      754.10     18.88 o 
   3  -3   4      167.40      191.73      9.12 o 
   4  -3   4       12.98        6.79      2.33 o 
   5  -3   4       33.37       29.68      3.80 o 
   6  -3   4       10.50       15.96      3.45 o 
   7  -3   4        6.14       11.67      3.66 o 
   8  -3   4       65.70       60.28      6.70 o 
  -8  -2   4        2.56        1.30      2.58 o 
  -7  -2   4      221.68      253.54      9.02 o 
  -6  -2   4       15.65       16.41      3.07 o 
  -5  -2   4        2.80        1.71      3.02 o 
  -4  -2   4     1094.22     1126.72     23.11 o 
  -3  -2   4      689.39      750.31     16.96 o 
  -2  -2   4     1630.57     1558.72     25.63 o 
  -1  -2   4     3083.79     3076.63     42.16 o 
   0  -2   4        7.69        2.65      3.49 o 
   1  -2   4     1673.69     1629.94     24.00 o 
   2  -2   4      460.25      448.41      9.36 o 
   3  -2   4       57.44       69.30      4.23 o 
   4  -2   4       63.19       55.95      4.24 o 
   5  -2   4        1.40        2.83      2.14 o 
   6  -2   4      170.04      168.28     13.79 o 
   7  -2   4      251.84      264.89     21.01 o 
   8  -2   4        3.97        4.67      5.58 o 
  -8  -1   4       51.39       51.74     13.22 o 
  -7  -1   4      385.80      447.42     17.10 o 
  -6  -1   4        0.66        0.13      3.02 o 
  -5  -1   4       57.49       41.32      5.21 o 
  -4  -1   4      207.56      224.01      9.64 o 
  -3  -1   4      300.75      316.96     10.72 o 
  -2  -1   4      815.87      756.65     16.19 o 
  -1  -1   4       78.08       99.26      6.65 o 
   0  -1   4       52.03       58.55      6.25 o 
   1  -1   4     3853.39     3899.85     35.93 o 
   2  -1   4     3347.49     3385.03     33.22 o 
   3  -1   4     1631.72     1622.89     20.95 o 
   4  -1   4      114.74      103.69      5.42 o 
   5  -1   4       36.98       49.45      4.36 o 
   6  -1   4       86.34       92.97      6.05 o 
   7  -1   4      102.22      112.29     12.23 o 
  -8   0   4       36.11       46.45     13.77 o 
  -7   0   4       56.70       71.41      7.96 o 
  -6   0   4       43.16       43.80      5.98 o 
  -5   0   4      240.52      232.38      7.61 o 
  -4   0   4       76.04       70.24      5.78 o 
  -3   0   4     1671.22     1532.42     26.33 o 
  -2   0   4      385.75      364.25     10.88 o 
  -1   0   4       75.16       77.26      5.74 o 
   0   0   4        2.45        1.48      1.77 o 
   1   0   4      258.23      240.00      4.30 o 
   2   0   4     2454.99     2479.35     18.99 o 
   3   0   4     1250.28     1266.49     15.18 o 
   4   0   4      422.85      413.76     11.07 o 
   5   0   4       32.05       29.68      6.23 o 
   6   0   4      156.83      125.36     11.89 o 
   7   0   4       70.71       70.20     10.31 o 
  -9   1   4       25.27       15.05      6.38 o 
  -8   1   4      169.18      207.25     13.27 o 
  -7   1   4       11.48        7.79      4.30 o 
  -6   1   4       40.79       45.25      6.48 o 
  -5   1   4      431.84      399.62     14.07 o 
  -4   1   4        4.26        5.00      2.96 o 
  -3   1   4      652.25      587.33     14.78 o 
  -2   1   4      249.17      282.19      9.54 o 
  -1   1   4      215.93      217.39      4.37 o 
   0   1   4     1255.35     1266.67     12.10 o 
   1   1   4       11.27       22.18      1.72 o 
   2   1   4      644.66      688.17      8.29 o 
   3   1   4      279.51      260.40      5.16 o 
   4   1   4       23.89       31.11      3.38 o 
   5   1   4       84.88       86.66      9.51 o 
   6   1   4      218.42      213.30     15.05 o 
   7   1   4       46.77       65.27     10.68 o 
  -9   2   4      134.38      134.97     12.53 o 
  -8   2   4      193.18      198.48     12.90 o 
  -7   2   4       68.70       57.98      7.42 o 
  -6   2   4      110.47      123.21      9.07 o 
  -5   2   4        1.26       -0.87      2.79 o 
  -4   2   4      929.09      889.34     20.32 o 
  -3   2   4        8.97        3.11      2.09 o 
  -2   2   4      224.12      235.24      5.98 o 
  -1   2   4      902.03      979.19     10.23 o 
   0   2   4     2148.08     2097.43     17.43 o 
   1   2   4     2313.59     2333.11     18.92 o 
   2   2   4       22.18       20.56      2.29 o 
   3   2   4        3.73        3.66      1.39 o 
   4   2   4       41.35       39.54      6.58 o 
   5   2   4       12.84       10.88      5.04 o 
   6   2   4      271.03      256.16     17.23 o 
   7   2   4       14.74       15.55      7.42 o 
  -9   3   4       40.00       36.95      7.76 o 
  -8   3   4       20.17       22.24      6.42 o 
  -7   3   4       13.94       10.48      4.67 o 
  -6   3   4      638.31      599.89     19.25 o 
  -5   3   4      177.27      196.03     10.21 o 
  -4   3   4     2828.99     2828.70     43.06 o 
  -3   3   4     5654.44     5636.16     47.83 o 
  -2   3   4       62.11       66.40      3.04 o 
  -1   3   4      527.04      546.16      7.45 o 
   0   3   4        5.09       34.61      2.30 o 
   1   3   4      601.62      638.80      8.48 o 
   2   3   4     1191.46     1246.86     12.84 o 
   3   3   4       11.73        5.42      2.22 o 
   4   3   4      275.27      283.07     15.65 o 
   5   3   4      270.72      271.91     16.73 o 
   6   3   4       53.77       39.60      8.46 o 
  -9   4   4        4.50        5.61      5.27 o 
  -8   4   4        0.39       -1.91      4.20 o 
  -7   4   4       19.28       11.52      5.24 o 
  -6   4   4      181.96      156.90     10.18 o 
  -5   4   4      571.91      591.36     18.04 o 
  -4   4   4      364.59      333.06      8.58 o 
  -3   4   4      808.00      788.40     18.07 o 
  -2   4   4        5.51        6.89      2.17 o 
  -1   4   4       79.20       64.24      2.85 o 
   0   4   4     1320.27     1365.27     14.77 o 
   1   4   4      129.22      131.80      4.01 o 
   2   4   4     1355.88     1420.27     19.57 o 
   3   4   4      570.56      546.21     13.23 o 
   4   4   4       19.79       27.28      6.58 o 
   5   4   4       20.02       14.48      5.71 o 
   6   4   4       10.66       11.56      6.25 o 
  -9   5   4       46.96       67.99      9.71 o 
  -8   5   4        0.87        4.40      4.74 o 
  -7   5   4        0.72        2.05      3.96 o 
  -6   5   4       19.23       25.63      5.51 o 
  -5   5   4       13.18        7.75      5.42 o 
  -4   5   4      302.02      295.73      8.36 o 
  -3   5   4      526.25      514.18     10.41 o 
  -2   5   4        4.16        3.80      1.22 o 
  -1   5   4     1621.68     1520.13     14.89 o 
   0   5   4      222.19      240.64      5.60 o 
   1   5   4      728.54      733.39     13.45 o 
   2   5   4      183.32      184.77      7.14 o 
   3   5   4       74.45       80.43      6.31 o 
   4   5   4        4.91        3.56      3.76 o 
   5   5   4       21.90       13.70      6.11 o 
   6   5   4       17.38        9.91      6.58 o 
  -9   6   4       15.54       13.54      6.45 o 
  -8   6   4       24.69       19.68      6.18 o 
  -7   6   4       58.87       74.54      8.77 o 
  -6   6   4       93.04      108.02      6.06 o 
  -5   6   4      180.11      172.92      7.05 o 
  -4   6   4      698.06      728.39     14.21 o 
  -3   6   4      591.62      601.45     11.68 o 
  -2   6   4        1.75        2.11      1.73 o 
  -1   6   4      139.87      134.53      4.25 o 
   0   6   4        1.20        0.93      1.70 o 
   1   6   4      537.29      553.79     12.30 o 
   2   6   4       88.11       72.01      5.25 o 
   3   6   4      254.55      244.26      8.97 o 
   4   6   4       22.18       28.89      7.12 o 
   5   6   4        4.63        0.60      4.77 o 
  -8   7   4      290.98      324.72     17.47 o 
  -7   7   4      263.73      280.88     14.91 o 
  -6   7   4       78.22       90.00     11.39 o 
  -5   7   4       93.18      102.99      8.36 o 
  -4   7   4        4.56        1.20      2.10 o 
  -3   7   4      347.60      383.97     20.88 o 
  -2   7   4       29.35       23.42      2.96 o 
  -1   7   4      111.79      112.92      5.38 o 
   0   7   4      564.65      539.11     12.66 o 
   1   7   4      230.66      237.05     17.84 o 
   2   7   4      670.61      651.63     14.80 o 
   3   7   4      640.29      643.58     15.30 o 
   4   7   4        0.42        2.15      4.84 o 
  -8   8   4       36.53       47.63      8.67 o 
  -7   8   4      105.35      114.96      8.87 o 
  -6   8   4      218.12      212.09     12.81 o 
  -5   8   4      447.89      427.60     12.61 o 
  -4   8   4      140.17      149.30      6.77 o 
  -3   8   4      118.39      157.49      6.64 o 
  -2   8   4     3297.47     3376.83     51.70 o 
  -1   8   4      693.99      715.10     20.49 o 
   0   8   4       49.00       47.68      4.50 o 
   1   8   4      258.21      252.05      9.26 o 
   2   8   4      175.27      165.64      8.12 o 
   3   8   4       63.39       67.33      7.89 o 
   4   8   4       15.27       23.14      7.46 o 
  -8   9   4        3.45        2.02      4.77 o 
  -7   9   4        0.41        2.06      3.11 o 
  -6   9   4      530.33      535.55     13.93 o 
  -5   9   4       36.44       40.72      4.46 o 
  -4   9   4      773.87      824.70     15.94 o 
  -3   9   4      297.18      288.63      8.85 o 
  -2   9   4      105.23       98.52      8.57 o 
  -1   9   4       36.96       46.66      6.58 o 
   0   9   4      249.97      250.46     17.87 o 
   1   9   4        1.21        4.01      4.13 o 
   2   9   4      159.43      172.03      8.70 o 
   3   9   4       12.96       12.99      4.01 o 
  -7  10   4       37.24       46.36      8.35 o 
  -6  10   4       94.96       89.20      6.44 o 
  -5  10   4      293.73      289.76     26.86 o 
  -4  10   4      284.81      284.06     11.32 o 
  -3  10   4       16.46       15.25      4.80 o 
  -2  10   4       47.26       52.37      7.09 o 
  -1  10   4       75.18       65.80      7.83 o 
   0  10   4      140.25      146.66     10.75 o 
   1  10   4       71.50       68.43      6.68 o 
   2  10   4        9.06       14.70      3.93 o 
  -7  11   4       14.52       14.88      3.97 o 
  -6  11   4       50.06       45.78      6.87 o 
  -5  11   4       79.33       84.42      6.32 o 
  -4  11   4      144.53      157.30     11.49 o 
  -3  11   4       84.39       87.37      9.27 o 
  -2  11   4      141.40      146.18     11.02 o 
  -1  11   4       57.17       42.09      7.26 o 
   0  11   4      321.63      365.70     17.37 o 
   1  11   4      158.91      168.09     12.50 o 
  -6  12   4       61.09       70.34      9.24 o 
  -5  12   4      122.07      139.27     11.72 o 
  -4  12   4       20.00       15.05      5.34 o 
  -3  12   4      109.25      105.17     10.25 o 
  -2  12   4       42.14       27.95      6.65 o 
  -1  12   4       17.07       31.54      7.19 o 
   0  12   4      153.12      163.62     12.97 o 
  -4  13   4       74.86       67.21      9.24 o 
  -3  13   4       16.17       14.48      5.44 o 
  -2  13   4        5.83        1.18      4.50 o 
   0 -14   5        0.74        2.92      4.17 o 
   1 -14   5       61.67       60.93      8.16 o 
   2 -14   5        0.41        2.86      4.03 o 
   3 -14   5      144.36      147.39     11.19 o 
   4 -14   5      103.52      105.54      9.98 o 
  -2 -13   5       44.66       44.17      7.62 o 
  -1 -13   5       33.86       34.43      6.72 o 
   0 -13   5        3.66        0.30      4.00 o 
   1 -13   5      106.97      128.25     10.21 o 
   2 -13   5        0.34        0.50      3.56 o 
   3 -13   5       77.77       81.51      5.77 o 
   4 -13   5      128.80      137.85     10.72 o 
   5 -13   5        0.29        4.47      4.13 o 
  -3 -12   5        2.31       -1.98      3.69 o 
  -2 -12   5       48.26       48.30      7.36 o 
  -1 -12   5        3.72        5.51      4.27 o 
   0 -12   5       67.54       81.99      8.53 o 
   1 -12   5      120.92      112.19      9.20 o 
   2 -12   5        4.05        0.71      4.20 o 
   3 -12   5       67.00       73.20      5.34 o 
   4 -12   5       39.48       40.14      6.35 o 
   5 -12   5        1.20        2.92      3.80 o 
   6 -12   5       43.85       53.11      8.16 o 
  -4 -11   5        4.70        0.17      4.80 o 
  -3 -11   5       34.88       31.78      6.79 o 
  -2 -11   5      190.06      164.79     11.52 o 
  -1 -11   5       17.41        3.90      3.96 o 
   0 -11   5      209.65      176.45     10.48 o 
   1 -11   5      258.14      259.09      8.44 o 
   2 -11   5        1.00        1.53      2.33 o 
   3 -11   5      173.63      179.64      7.37 o 
   4 -11   5       18.32       10.48      4.47 o 
   5 -11   5       11.39       10.45      4.60 o 
   6 -11   5       67.57       56.77      8.16 o 
  -5 -10   5        7.71        6.05      5.14 o 
  -4 -10   5      173.19      165.97     12.19 o 
  -3 -10   5      178.54      156.40     11.29 o 
  -2 -10   5      146.20      150.11     10.61 o 
  -1 -10   5       81.72       94.15      8.26 o 
   0 -10   5       88.44       82.62      4.92 o 
   1 -10   5      386.43      380.86      9.75 o 
   2 -10   5      398.99      397.75     10.06 o 
   3 -10   5      144.31      139.68     17.13 o 
   4 -10   5      263.37      296.80     14.48 o 
   5 -10   5       65.85       66.37      7.96 o 
   6 -10   5       16.82       22.40      6.18 o 
   7 -10   5       65.94       59.62      8.87 o 
  -5  -9   5       40.06       41.18      7.56 o 
  -4  -9   5        2.08       -4.03      3.36 o 
  -3  -9   5     1095.16     1205.89     29.96 o 
  -2  -9   5      341.29      350.41     14.98 o 
  -1  -9   5      173.43      159.08      9.61 o 
   0  -9   5      405.56      421.85      9.90 o 
   1  -9   5      226.58      250.65      8.33 o 
   2  -9   5      737.21      763.06     13.49 o 
   3  -9   5      280.77      294.35     13.17 o 
   4  -9   5        0.78        3.33      3.53 o 
   5  -9   5      714.55      691.59     22.54 o 
   6  -9   5        2.71        4.87      4.06 o 
   7  -9   5      281.54      314.77     16.90 o 
  -6  -8   5        2.57        0.67      4.47 o 
  -5  -8   5       33.98       34.16      6.72 o 
  -4  -8   5       35.57       28.62      6.08 o 
  -3  -8   5       25.80       22.74      5.00 o 
  -2  -8   5       54.34       52.40      6.08 o 
  -1  -8   5      314.81      314.59     11.08 o 
   0  -8   5        3.70        1.07      3.16 o 
   1  -8   5      798.88      785.39     13.03 o 
   2  -8   5      746.99      782.03     12.97 o 
   3  -8   5     1835.93     1846.83     35.14 o 
   4  -8   5      201.62      181.92     10.98 o 
   5  -8   5       27.73       43.80      6.75 o 
   6  -8   5       16.03       13.60      4.80 o 
   7  -8   5        3.86        2.75      3.93 o 
  -6  -7   5        4.82        0.27      4.03 o 
  -5  -7   5       12.05       10.28      4.57 o 
  -4  -7   5      174.13      169.77     10.92 o 
  -3  -7   5      275.27      287.23     12.80 o 
  -2  -7   5       20.22       14.61      5.56 o 
  -1  -7   5       19.79       16.98      2.74 o 
   0  -7   5       26.89       45.02      4.20 o 
   1  -7   5      467.61      425.87      9.10 o 
   2  -7   5      734.39      719.96     11.69 o 
   3  -7   5        5.02        3.36      3.02 o 
   4  -7   5      140.48      128.99      9.04 o 
   5  -7   5       74.33       84.24      8.20 o 
   6  -7   5        3.95       -0.57      2.66 o 
   7  -7   5      202.28      233.75     14.34 o 
  -7  -6   5       60.98       68.09      8.83 o 
  -6  -6   5       22.65       27.78      6.31 o 
  -5  -6   5      141.37      167.68     10.85 o 
  -4  -6   5      175.90      170.54     10.14 o 
  -3  -6   5       90.20      103.62      5.70 o 
  -2  -6   5      617.71      676.18     12.49 o 
  -1  -6   5       48.12       42.84      3.45 o 
   0  -6   5       36.25       25.68      2.75 o 
   1  -6   5      510.51      502.36      9.43 o 
   2  -6   5       20.89       27.38      3.29 o 
   3  -6   5        3.08       -1.75      2.38 o 
   4  -6   5       62.10       57.07      4.86 o 
   5  -6   5      180.19      186.35     22.35 o 
   6  -6   5      121.48      128.91      7.44 o 
   7  -6   5      191.23      179.31      9.38 o 
  -7  -5   5       79.25       81.19      9.07 o 
  -6  -5   5        7.29       14.75      4.77 o 
  -5  -5   5      387.34      441.91     16.69 o 
  -4  -5   5       52.61       53.95      4.47 o 
  -3  -5   5        3.96        6.38      2.79 o 
  -2  -5   5     2093.38     2228.66     36.78 o 
  -1  -5   5       12.72        8.83      2.22 o 
   0  -5   5     1004.89      938.07     13.21 o 
   1  -5   5      486.50      475.56      8.53 o 
   2  -5   5       34.42       33.82      4.08 o 
   3  -5   5      448.34      415.23     10.49 o 
   4  -5   5      150.91      151.75      7.11 o 
   5  -5   5      184.22      175.64     13.17 o 
   6  -5   5       48.82       56.79      5.36 o 
   7  -5   5       36.50       38.84      5.18 o 
  -8  -4   5        4.25       15.01      5.44 o 
  -7  -4   5       34.92       25.70      5.88 o 
  -6  -4   5       22.67       24.86      5.48 o 
  -5  -4   5      153.92      158.41     11.52 o 
  -4  -4   5      161.91      156.51      6.51 o 
  -3  -4   5       31.75       45.90      7.44 o 
  -2  -4   5      727.01      780.70     13.02 o 
  -1  -4   5      910.45      978.33     16.19 o 
   0  -4   5      684.96      637.35     10.27 o 
   1  -4   5      276.81      322.70      6.52 o 
   2  -4   5      361.68      346.46      5.39 o 
   3  -4   5       85.73      113.42      5.71 o 
   4  -4   5      808.08      812.39     18.46 o 
   5  -4   5        1.78        0.77      2.37 o 
   6  -4   5       51.73       60.34     12.29 o 
   7  -4   5       87.42       83.95      6.86 o 
  -8  -3   5       17.66       25.26      6.25 o 
  -7  -3   5       21.92       22.91      5.48 o 
  -6  -3   5       32.54       39.23      4.30 o 
  -5  -3   5      365.47      389.01     10.34 o 
  -4  -3   5      293.50      264.05     11.32 o 
  -3  -3   5     2287.11     2560.28     39.50 o 
  -2  -3   5      351.10      360.69     12.70 o 
  -1  -3   5      164.29      122.27      8.10 o 
   0  -3   5      239.55      227.07      9.91 o 
   1  -3   5      440.81      497.92      7.65 o 
   2  -3   5      931.76      912.93     15.04 o 
   3  -3   5       31.91       33.74      3.58 o 
   4  -3   5      659.02      689.37     14.44 o 
   5  -3   5      293.30      325.25     10.61 o 
   6  -3   5        4.16        5.11      2.67 o 
   7  -3   5       59.45       64.89     10.83 o 
  -8  -2   5       89.89       87.13      8.83 o 
  -7  -2   5      135.39      152.72      7.60 o 
  -6  -2   5        9.20        2.86      4.13 o 
  -5  -2   5       50.82       55.32      6.62 o 
  -4  -2   5       62.18       60.90      6.25 o 
  -3  -2   5      244.99      320.12     11.82 o 
  -2  -2   5     1307.98     1307.13     24.62 o 
  -1  -2   5      608.91      535.80     15.49 o 
   0  -2   5      288.87      292.30     11.19 o 
   1  -2   5     3705.13     3991.87     67.57 o 
   2  -2   5     1102.11     1091.93     16.57 o 
   3  -2   5      427.02      445.13     10.59 o 
   4  -2   5      289.34      263.46      8.81 o 
   5  -2   5       32.08       24.59      3.63 o 
   6  -2   5       38.81       43.01      4.86 o 
   7  -2   5        4.00        8.50      6.42 o 
  -8  -1   5       58.50       58.95      6.26 o 
  -7  -1   5      146.09      176.68     11.52 o 
  -6  -1   5       61.29       59.12      7.12 o 
  -5  -1   5      160.33      123.18      8.67 o 
  -4  -1   5       35.37       41.18      5.24 o 
  -3  -1   5      264.16      286.26     11.02 o 
  -2  -1   5      459.55      399.02     12.50 o 
  -1  -1   5     1730.55     1658.15     29.02 o 
   0  -1   5       89.76       95.55      4.95 o 
   1  -1   5     2329.01     2433.84     26.65 o 
   2  -1   5     2504.08     2395.35     27.13 o 
   3  -1   5      563.35      484.04     10.90 o 
   4  -1   5      252.35      207.69      7.77 o 
   5  -1   5       12.10       16.37      3.30 o 
   6  -1   5       67.35       62.28      5.51 o 
   7  -1   5       91.65       80.31     11.35 o 
  -8   0   5       66.12       73.13      9.04 o 
  -7   0   5       28.88       25.29      5.71 o 
  -6   0   5       39.15       32.78      5.54 o 
  -5   0   5      257.93      265.97     11.99 o 
  -4   0   5        7.26        3.36      2.82 o 
  -3   0   5      338.28      329.52     11.69 o 
  -2   0   5     1209.35     1130.78     22.14 o 
  -1   0   5      361.62      325.19     11.35 o 
   0   0   5       29.41       29.71      3.16 o 
   1   0   5      397.78      420.25      6.39 o 
   2   0   5       36.55       32.41      2.11 o 
   3   0   5      477.18      476.51     17.40 o 
   4   0   5      228.80      208.65      7.70 o 
   5   0   5      166.96      168.49      7.47 o 
   6   0   5      278.98      256.97     17.03 o 
   7   0   5       26.44       25.16      8.10 o 
  -9   1   5       42.54       53.78      8.80 o 
  -8   1   5       96.94      113.33     10.78 o 
  -7   1   5       36.07       39.46      4.73 o 
  -6   1   5      187.85      194.87      7.87 o 
  -5   1   5       98.47       82.36      7.26 o 
  -4   1   5     1268.02     1275.15     25.86 o 
  -3   1   5     1407.76     1326.65     25.66 o 
  -2   1   5      505.56      574.49     14.98 o 
  -1   1   5     2419.90     2438.69     21.86 o 
   0   1   5      400.71      428.19      6.96 o 
   1   1   5      303.76      277.67      5.44 o 
   2   1   5       22.24       28.01      2.02 o 
   3   1   5      151.68      148.92      6.07 o 
   4   1   5      144.47      140.22     11.22 o 
   5   1   5      188.07      182.43     13.84 o 
   6   1   5      221.13      226.63     16.29 o 
   7   1   5       91.48       97.28     12.63 o 
  -9   2   5        0.22        4.47     12.04 o 
  -8   2   5      313.74      305.47     16.32 o 
  -7   2   5       27.93       31.34      6.28 o 
  -6   2   5      894.07      927.02     24.66 o 
  -5   2   5     1179.71     1199.30     18.87 o 
  -4   2   5      258.51      257.81     11.15 o 
  -3   2   5      304.31      260.90     10.75 o 
  -2   2   5     1970.95     2315.53     24.32 o 
  -1   2   5      692.02      733.21     10.97 o 
   0   2   5     2476.42     2585.34     21.44 o 
   1   2   5      923.27      803.46     10.03 o 
   2   2   5     1394.92     1504.35     14.85 o 
   3   2   5      327.54      332.03     12.83 o 
   4   2   5      219.75      207.82     13.50 o 
   5   2   5      263.32      263.08     16.76 o 
   6   2   5        3.55        0.27      4.50 o 
  -9   3   5       24.98       22.84      7.29 o 
  -8   3   5        7.03        4.27      4.94 o 
  -7   3   5       43.74       49.24      7.36 o 
  -6   3   5      197.86      170.13     10.85 o 
  -5   3   5      109.60      122.10      8.73 o 
  -4   3   5     1821.98     1773.90     32.21 o 
  -3   3   5       12.17       18.07      2.55 o 
  -2   3   5     1996.86     2068.48     18.10 o 
  -1   3   5      809.30      893.15     19.73 o 
   0   3   5     1490.11     1516.53     15.21 o 
   1   3   5     1391.91     1422.62     24.96 o 
   2   3   5       33.08       38.77      2.66 o 
   3   3   5       13.71        7.62      4.06 o 
   4   3   5       21.56       21.36      6.05 o 
   5   3   5      118.29      146.49     13.47 o 
   6   3   5      141.12      143.80     14.38 o 
  -9   4   5       13.31       16.69      7.15 o 
  -8   4   5        9.11        6.38      5.14 o 
  -7   4   5        1.87        3.83      4.20 o 
  -6   4   5      134.83      120.52      9.51 o 
  -5   4   5      173.06      185.02     10.55 o 
  -4   4   5     1540.37     1527.34     16.98 o 
  -3   4   5       10.13       13.32      2.43 o 
  -2   4   5       94.72      103.50      3.64 o 
  -1   4   5     1153.15     1164.92     14.32 o 
   0   4   5      516.29      499.64      8.22 o 
   1   4   5      261.68      255.33      5.88 o 
   2   4   5      341.26      367.78      9.68 o 
   3   4   5        9.74       12.32      2.92 o 
   4   4   5       24.15       19.78      6.21 o 
   5   4   5      158.98      154.41     14.21 o 
   6   4   5       27.27       35.44      9.04 o 
  -9   5   5       75.95       68.46     10.28 o 
  -8   5   5       22.05       20.93      6.38 o 
  -7   5   5       72.71       70.27      8.50 o 
  -6   5   5        1.24        3.09      4.20 o 
  -5   5   5       95.22       85.21      9.62 o 
  -4   5   5      450.91      457.94      8.87 o 
  -3   5   5       18.56       19.61      2.77 o 
  -2   5   5       23.90       30.52      2.41 o 
  -1   5   5      413.59      358.86      6.95 o 
   0   5   5      162.56      155.48      6.92 o 
   1   5   5      554.95      577.00     12.46 o 
   2   5   5      206.08      207.50      8.43 o 
   3   5   5       37.15       37.24      4.30 o 
   4   5   5       51.90       54.38      9.14 o 
   5   5   5       43.85       42.16      9.14 o 
  -8   6   5        4.85       13.64      5.84 o 
  -7   6   5      202.36      183.60     12.53 o 
  -6   6   5      234.03      220.07      8.51 o 
  -5   6   5      112.27      107.89      7.51 o 
  -4   6   5      612.95      586.72     17.77 o 
  -3   6   5       15.97       14.20      2.75 o 
  -2   6   5     1365.77     1304.66     18.36 o 
  -1   6   5        8.97        9.21      1.99 o 
   0   6   5      127.24      130.09     16.39 o 
   1   6   5      949.24     1033.35     32.28 o 
   2   6   5       19.06       15.04      3.26 o 
   3   6   5      239.13      273.69      9.79 o 
   4   6   5        3.52        0.13      4.53 o 
   5   6   5        1.55        6.55      5.68 o 
  -8   7   5       69.19       54.15      8.97 o 
  -7   7   5        7.90       10.18      5.41 o 
  -6   7   5      180.69      182.10      8.11 o 
  -5   7   5      110.20      107.08      7.61 o 
  -4   7   5     1810.55     1746.69     19.54 o 
  -3   7   5      591.73      631.32     12.96 o 
  -2   7   5       69.68       72.24      7.31 o 
  -1   7   5      207.41      224.96      7.80 o 
   0   7   5      336.70      355.96     10.36 o 
   1   7   5       47.80       54.02      4.98 o 
   2   7   5      391.48      365.94     19.42 o 
   3   7   5       28.30       33.47      4.57 o 
   4   7   5      272.78      254.38     18.07 o 
  -8   8   5      248.39      272.92     16.53 o 
  -7   8   5      113.67      120.51     14.38 o 
  -6   8   5      219.35      257.46      9.81 o 
  -5   8   5      430.60      428.31     11.98 o 
  -4   8   5      456.02      457.79     13.80 o 
  -3   8   5       65.37       71.85      6.16 o 
  -2   8   5       28.63       23.35      5.17 o 
  -1   8   5       11.36       15.28      5.04 o 
   0   8   5     1237.23     1297.74     26.08 o 
   1   8   5        1.07        1.82      2.60 o 
   2   8   5      431.86      436.70     24.54 o 
   3   8   5       56.01       67.25     17.63 o 
  -8   9   5       20.08       26.33      7.79 o 
  -7   9   5       89.43       92.79     12.39 o 
  -6   9   5       49.39       54.45      5.26 o 
  -5   9   5      165.16      156.23      7.62 o 
  -4   9   5      192.11      201.29      7.98 o 
  -3   9   5        5.30        2.22      3.53 o 
  -2   9   5       22.23       18.94      5.31 o 
  -1   9   5       19.87       18.81      5.24 o 
   0   9   5       44.10       45.04      6.92 o 
   1   9   5      127.03      131.84      7.63 o 
   2   9   5        5.29        1.29      3.02 o 
   3   9   5       11.06       13.03      6.35 o 
  -7  10   5        6.14        8.30      3.68 o 
  -6  10   5       29.39       29.10      6.58 o 
  -5  10   5       80.70       75.29      6.03 o 
  -4  10   5      174.23      182.06     11.89 o 
  -3  10   5      327.28      321.73     15.52 o 
  -2  10   5       63.46       82.16      8.73 o 
  -1  10   5       74.87       73.50      8.46 o 
   0  10   5      166.68      173.49     12.16 o 
   1  10   5        1.00        3.86      4.64 o 
   2  10   5       22.87       21.43      4.53 o 
  -6  11   5        5.46        0.15      6.10 o 
  -5  11   5       75.82       51.56      7.62 o 
  -4  11   5       86.88       71.28      8.77 o 
  -3  11   5      220.56      241.95     14.28 o 
  -2  11   5      129.65      141.18     11.56 o 
  -1  11   5       51.37       57.04      8.03 o 
   0  11   5      154.48      169.73     12.70 o 
   1  11   5       25.73       40.74      7.79 o 
  -5  12   5       56.14       69.83      9.27 o 
  -4  12   5       39.80       35.30      7.02 o 
  -3  12   5       60.26       69.33      8.97 o 
  -2  12   5       77.17       79.14      9.64 o 
  -1  12   5       31.27       30.40      7.29 o 
   0 -14   6       44.96       44.00      7.59 o 
   1 -14   6        0.55       -1.71      4.10 o 
   2 -14   6        1.31       -3.46      3.29 o 
  -2 -13   6        2.43        0.87      4.43 o 
  -1 -13   6       11.40        7.69      4.60 o 
   0 -13   6       85.71       77.83      8.80 o 
   1 -13   6       22.99       22.54      5.78 o 
   2 -13   6        0.37        1.21      3.93 o 
   3 -13   6       73.53       96.61      9.10 o 
   4 -13   6       17.68       24.12      5.88 o 
   5 -13   6       98.65      118.17     11.12 o 
  -3 -12   6        0.25       -2.69      4.47 o 
  -2 -12   6       12.72       17.37      5.81 o 
  -1 -12   6       32.55       35.14      6.31 o 
   0 -12   6       92.58      101.11      8.87 o 
   1 -12   6      162.53      155.09     10.48 o 
   2 -12   6        4.91       11.07      3.01 o 
   3 -12   6        9.85       17.57      5.04 o 
   4 -12   6        1.27        5.44      3.83 o 
   5 -12   6        3.36        2.65      3.90 o 
  -4 -11   6       20.55       15.72      6.18 o 
  -3 -11   6      338.16      336.94     16.86 o 
  -2 -11   6        6.54       11.29      4.87 o 
  -1 -11   6       17.61       11.96      4.67 o 
   0 -11   6      218.52      225.59     11.92 o 
   1 -11   6       53.22       48.09      4.28 o 
   2 -11   6      615.22      587.22     13.12 o 
   3 -11   6        0.64       -0.97      3.22 o 
   4 -11   6        7.90        3.80      3.69 o 
   5 -11   6       51.00       59.49      8.23 o 
   6 -11   6        2.80        0.71      3.69 o 
  -5 -10   6      200.87      231.67     15.85 o 
  -4 -10   6       53.73       62.58      8.67 o 
  -3 -10   6      146.53      129.73     10.78 o 
  -2 -10   6      229.19      239.36     13.10 o 
  -1 -10   6      384.79      363.72     15.05 o 
   0 -10   6      243.61      254.65      9.79 o 
   1 -10   6        4.05        3.59      2.43 o 
   2 -10   6      280.85      265.87      8.46 o 
   3 -10   6     1827.11     1713.20     35.77 o 
   4 -10   6        3.22       -0.34      3.19 o 
   5 -10   6       85.68       86.16      9.20 o 
   6 -10   6       35.42       54.85      8.20 o 
  -5  -9   6       80.66       75.44      9.24 o 
  -4  -9   6        2.58       -2.45      3.22 o 
  -3  -9   6        9.45       10.65      4.43 o 
  -2  -9   6       30.07       37.39      5.88 o 
  -1  -9   6      830.70      812.77     14.80 o 
   0  -9   6      607.29      642.47     12.88 o 
   1  -9   6     1049.27     1023.13     16.24 o 
   2  -9   6      613.93      594.88     11.96 o 
   3  -9   6        0.77       -0.87      3.16 o 
   4  -9   6        1.29        2.49      3.26 o 
   5  -9   6      107.46      102.45      9.71 o 
   6  -9   6       71.28       80.42      9.10 o 
   7  -9   6      198.81      209.40     14.34 o 
  -6  -8   6        0.38       -2.55      4.27 o 
  -5  -8   6       13.21       24.59      6.21 o 
  -4  -8   6       63.41       57.04      7.39 o 
  -3  -8   6      542.39      606.37     19.95 o 
  -2  -8   6        3.39        2.51      2.47 o 
  -1  -8   6        2.71        3.12      2.30 o 
   0  -8   6      122.89      131.02      6.01 o 
   1  -8   6       98.37      103.96      5.36 o 
   2  -8   6      489.11      512.16     10.55 o 
   3  -8   6        5.69        5.34      3.69 o 
   4  -8   6      144.59      122.47      9.37 o 
   5  -8   6      367.56      394.25     17.10 o 
   6  -8   6      146.50      131.74     10.65 o 
   7  -8   6      163.70      176.25     13.00 o 
  -6  -7   6        0.92        2.99      4.23 o 
  -5  -7   6       47.11       47.60      7.46 o 
  -4  -7   6      157.96      161.37     10.72 o 
  -3  -7   6      343.01      364.14     11.94 o 
  -2  -7   6        1.42        3.74      2.51 o 
  -1  -7   6       35.04       42.65      7.86 o 
   0  -7   6       96.05      108.66      5.33 o 
   1  -7   6      245.12      246.53     10.50 o 
   2  -7   6      371.24      344.07      8.02 o 
   3  -7   6      131.57      129.69      9.00 o 
   4  -7   6      297.81      296.27     13.87 o 
   5  -7   6       36.75       38.09      6.15 o 
   6  -7   6      128.53      115.07      7.60 o 
   7  -7   6       49.87       58.26      6.33 o 
  -7  -6   6       28.46       24.89      6.62 o 
  -6  -6   6        1.55       -3.06      2.69 o 
  -5  -6   6       60.66       56.94      7.39 o 
  -4  -6   6      364.43      387.05     11.22 o 
  -3  -6   6      190.52      190.62      7.69 o 
  -2  -6   6      121.83      133.49      9.22 o 
  -1  -6   6      522.58      576.85     11.42 o 
   0  -6   6        6.64        1.67      3.06 o 
   1  -6   6     2416.64     2493.62     35.00 o 
   2  -6   6       12.75       15.27      2.13 o 
   3  -6   6       22.01       13.64      4.20 o 
   4  -6   6       73.09       62.56      9.69 o 
   5  -6   6       81.48       84.24      6.36 o 
   6  -6   6      220.65      218.25      9.86 o 
   7  -6   6       92.14       96.55     13.60 o 
  -7  -5   6       34.49       15.79      5.61 o 
  -6  -5   6       80.84       66.64      8.23 o 
  -5  -5   6      341.52      358.34     18.37 o 
  -4  -5   6      357.94      362.37     10.55 o 
  -3  -5   6      898.11      917.67     16.16 o 
  -2  -5   6        2.61       -2.09      1.58 o 
  -1  -5   6      104.25      148.63     11.08 o 
   0  -5   6      534.11      525.13     10.01 o 
   1  -5   6      291.97      239.69      6.26 o 
   2  -5   6      203.02      246.14     11.08 o 
   3  -5   6       69.10       47.70      4.49 o 
   4  -5   6      213.61      225.31      8.86 o 
   5  -5   6       35.05       28.25      4.32 o 
   6  -5   6      100.47       94.46     10.46 o 
   7  -5   6       99.71       93.60      7.43 o 
  -7  -4   6        3.68       -1.14      3.46 o 
  -6  -4   6       85.43       79.24      7.59 o 
  -5  -4   6      786.77      870.10     16.74 o 
  -4  -4   6      137.57      127.03      6.31 o 
  -3  -4   6       36.12       31.56      3.61 o 
  -2  -4   6        0.94       -1.20      1.63 o 
  -1  -4   6     1263.68     1413.63     32.47 o 
   0  -4   6     1843.48     1763.94     21.43 o 
   1  -4   6     1241.07     1382.36     16.06 o 
   2  -4   6       94.64       96.65     11.76 o 
   3  -4   6     1206.03     1207.52     19.74 o 
   4  -4   6       48.69       44.83      4.49 o 
   5  -4   6       15.59       15.56      3.54 o 
   6  -4   6      109.23      110.33      7.09 o 
   7  -4   6        0.46       -1.21      2.88 o 
  -8  -3   6       42.48       56.97      7.99 o 
  -7  -3   6       22.32       20.82      7.62 o 
  -6  -3   6       86.76       99.02      6.35 o 
  -5  -3   6       67.61       66.04      7.79 o 
  -4  -3   6      122.57      127.11      9.37 o 
  -3  -3   6      791.02      797.00     20.62 o 
  -2  -3   6      162.25      208.56     11.05 o 
  -1  -3   6     1839.81     1955.52     34.53 o 
   0  -3   6      639.14      531.16     16.16 o 
   1  -3   6     1397.60     1497.92     28.38 o 
   2  -3   6      148.41      134.40      6.33 o 
   3  -3   6        5.77       19.74      3.41 o 
   4  -3   6       89.95      100.15      9.69 o 
   5  -3   6       13.71        9.45      3.02 o 
   6  -3   6       96.34      106.93      7.15 o 
   7  -3   6       40.08       32.23      4.99 o 
  -8  -2   6       54.96       58.65      7.96 o 
  -7  -2   6        6.95       10.45      5.11 o 
  -6  -2   6      253.64      241.58     13.07 o 
  -5  -2   6        6.14        4.57      4.00 o 
  -4  -2   6       12.99        6.21      4.30 o 
  -3  -2   6     1048.83     1080.23     24.05 o 
  -2  -2   6     1218.11     1212.10     25.56 o 
  -1  -2   6     1036.80     1000.59     23.24 o 
   0  -2   6      338.52      331.77     13.00 o 
   1  -2   6       21.66       19.13      3.12 o 
   2  -2   6      130.47      119.01      5.84 o 
   3  -2   6      631.66      616.68     13.44 o 
   4  -2   6      173.66      177.71      7.76 o 
   5  -2   6       94.55       99.35     12.24 o 
   6  -2   6       58.64       64.74      5.77 o 
   7  -2   6       18.83       16.43      7.32 o 
  -8  -1   6        0.49        5.07      4.87 o 
  -7  -1   6       39.79       48.27      7.42 o 
  -6  -1   6      325.57      348.36     15.28 o 
  -5  -1   6       73.88       60.56      6.89 o 
  -4  -1   6      154.18      140.10      9.07 o 
  -3  -1   6       51.61       39.87      5.48 o 
  -2  -1   6      425.68      396.50     13.60 o 
  -1  -1   6      136.73       97.45      8.20 o 
   0  -1   6      369.57      354.23      9.46 o 
   1  -1   6      438.91      409.50     13.70 o 
   2  -1   6      325.30      302.76      8.85 o 
   3  -1   6     1404.86     1400.13     21.21 o 
   4  -1   6      427.57      381.71     11.49 o 
   5  -1   6      156.60      141.96      7.24 o 
   6  -1   6       23.00       30.77      7.76 o 
   7  -1   6       35.70       29.63      8.77 o 
  -8   0   6       41.42       35.40      7.46 o 
  -7   0   6       42.04       38.66      6.79 o 
  -6   0   6      146.03      129.56      9.81 o 
  -5   0   6      321.94      315.58     13.97 o 
  -4   0   6       22.74       18.71      4.53 o 
  -3   0   6      576.16      556.19     16.46 o 
  -2   0   6       33.28       15.92      4.20 o 
  -1   0   6       24.03        5.91      4.43 o 
   0   0   6      570.59      601.24     12.10 o 
   1   0   6        3.46        5.15      1.41 o 
   2   0   6       11.74        5.24      1.33 o 
   3   0   6      283.48      303.84      9.18 o 
   4   0   6      167.25      179.99      8.41 o 
   5   0   6      492.71      510.57     22.87 o 
   6   0   6       63.46       64.16     10.48 o 
  -8   1   6      141.49      144.67     12.03 o 
  -7   1   6      366.39      342.89     16.06 o 
  -6   1   6        1.22        4.97      4.10 o 
  -5   1   6      114.28       91.74      8.10 o 
  -4   1   6        2.06       -0.07      2.82 o 
  -3   1   6        8.85        9.24      3.59 o 
  -2   1   6      921.81      902.64     20.79 o 
  -1   1   6       31.09       15.26      1.93 o 
   0   1   6     1190.41     1337.08     14.26 o 
   1   1   6     1553.97     1563.06     15.75 o 
   2   1   6      189.34      203.31      5.36 o 
   3   1   6       32.78       43.73      3.99 o 
   4   1   6       12.23       12.13      5.44 o 
   5   1   6       24.23       19.21      6.48 o 
   6   1   6      162.28      139.40     14.54 o 
  -9   2   6       48.82       44.88      8.77 o 
  -8   2   6        6.25       12.29      5.31 o 
  -7   2   6       39.24       41.01      6.75 o 
  -6   2   6      373.35      368.65     15.55 o 
  -5   2   6      184.37      172.86     10.28 o 
  -4   2   6     1493.96     1569.47     31.34 o 
  -3   2   6      444.43      498.68     15.55 o 
  -2   2   6      513.49      431.32      9.36 o 
  -1   2   6       50.53       65.13      3.18 o 
   0   2   6        1.49       -2.93      2.55 o 
   1   2   6      835.98      797.40     10.70 o 
   2   2   6       99.13       94.51      4.69 o 
   3   2   6       58.86       65.23      8.23 o 
   4   2   6      107.21       92.94     10.25 o 
   5   2   6       88.21      100.87     11.96 o 
   6   2   6       13.46       17.33      7.39 o 
  -9   3   6       19.23       33.39      8.13 o 
  -8   3   6        0.32        4.47      4.10 o 
  -7   3   6        2.95        6.48      3.96 o 
  -6   3   6      160.22      142.93     10.35 o 
  -5   3   6      416.29      396.33     15.22 o 
  -4   3   6      903.38      853.83     22.00 o 
  -3   3   6      119.06      126.63      5.62 o 
  -2   3   6     1351.78     1268.77     31.57 o 
  -1   3   6      377.81      373.84      7.28 o 
   0   3   6     1067.93     1069.82     13.03 o 
   1   3   6      415.68      406.73      7.99 o 
   2   3   6       53.42       59.14      4.30 o 
   3   3   6       18.45       26.94      6.38 o 
   4   3   6       32.83       26.74      7.05 o 
   5   3   6      128.29      124.72     13.03 o 
   6   3   6       17.52       24.08      8.43 o 
  -8   4   6        7.34        5.04      3.32 o 
  -7   4   6        2.56       -1.46      3.61 o 
  -6   4   6       34.21       37.18      6.05 o 
  -5   4   6      272.79      253.47     12.39 o 
  -4   4   6      521.04      501.74     11.54 o 
  -3   4   6        1.05       -1.02      1.65 o 
  -2   4   6       16.68       18.12      2.20 o 
  -1   4   6      239.89      227.77      5.89 o 
   0   4   6      612.61      621.59     10.34 o 
   1   4   6      463.88      474.90     11.05 o 
   2   4   6      387.74      423.36     12.97 o 
   3   4   6       16.94       20.15      6.11 o 
   4   4   6      260.88      280.68     17.40 o 
   5   4   6       53.18       43.33      9.27 o 
  -8   5   6        0.71        4.30      5.07 o 
  -7   5   6       43.68       37.15      7.22 o 
  -6   5   6       75.65       81.90      6.06 o 
  -5   5   6      112.04       96.78     10.90 o 
  -4   5   6      249.83      251.49     11.05 o 
  -3   5   6       39.99       48.29      4.22 o 
  -2   5   6       80.82       88.71      5.11 o 
  -1   5   6      403.24      401.24      7.97 o 
   0   5   6      307.77      337.58     15.43 o 
   1   5   6      675.49      689.85     17.35 o 
   2   5   6      103.86      110.02      6.16 o 
   3   5   6       32.68       31.14      7.32 o 
   4   5   6      155.97      162.24     14.75 o 
   5   5   6       24.77       26.77      8.30 o 
  -8   6   6      187.97      204.50     14.68 o 
  -7   6   6      133.02      120.32     10.98 o 
  -6   6   6      416.28      416.74     14.41 o 
  -5   6   6      547.39      535.72     12.93 o 
  -4   6   6       88.75       79.31      7.39 o 
  -3   6   6      153.49      148.13      6.72 o 
  -2   6   6       16.23       20.06      3.19 o 
  -1   6   6       65.84       66.83      4.76 o 
   0   6   6      449.44      453.87     13.67 o 
   1   6   6       54.28       59.15      4.96 o 
   2   6   6      190.43      192.37      9.39 o 
   3   6   6       30.71       30.23      7.32 o 
   4   6   6       44.31       29.49      8.36 o 
  -8   7   6       56.23       53.98      9.04 o 
  -7   7   6      143.38      156.13     12.56 o 
  -6   7   6       34.19       42.18      7.07 o 
  -5   7   6      512.33      532.48     14.73 o 
  -4   7   6       99.53       98.08      6.00 o 
  -3   7   6       43.98       51.72      4.59 o 
  -2   7   6     1435.22     1471.37     21.07 o 
  -1   7   6       44.58       55.26      6.82 o 
   0   7   6      379.51      419.23     11.76 o 
   1   7   6       41.76       44.19      4.71 o 
   2   7   6       33.29       38.50     10.28 o 
   3   7   6      104.47      116.42     12.43 o 
  -8   8   6       29.55       28.12      7.62 o 
  -7   8   6       14.68       17.95      4.10 o 
  -6   8   6      154.50      165.97      6.65 o 
  -5   8   6      225.62      228.04      8.76 o 
  -4   8   6       10.31        6.23      3.73 o 
  -3   8   6       12.02        8.50      2.78 o 
  -2   8   6       10.52       12.09      4.74 o 
  -1   8   6      235.55      251.66     12.97 o 
   0   8   6      221.45      223.40      9.00 o 
   1   8   6       92.00       91.07      6.54 o 
   2   8   6      127.75      120.55      9.49 o 
   3   8   6        1.20        4.80      5.58 o 
  -7   9   6        0.57       -3.74      6.95 o 
  -6   9   6       49.89       37.73      3.99 o 
  -5   9   6      388.14      371.23     11.49 o 
  -4   9   6      268.01      260.75      9.46 o 
  -3   9   6      215.34      206.01     12.66 o 
  -2   9   6       31.81       38.39      6.48 o 
  -1   9   6        8.65       10.21      4.80 o 
   0   9   6       10.40        8.10      4.77 o 
   1   9   6       42.94       50.88      9.44 o 
   2   9   6        1.51        1.18      2.99 o 
  -7  10   6       15.86       28.88      5.94 o 
  -6  10   6      127.24      129.87     16.04 o 
  -5  10   6       96.10       92.92      6.40 o 
  -4  10   6      264.81      264.99     14.75 o 
  -3  10   6      142.77      140.84     10.98 o 
  -2  10   6       11.84       18.44      5.54 o 
  -1  10   6       87.35       94.42      9.77 o 
   0  10   6        5.16        2.35      4.23 o 
   1  10   6       80.01       62.98      8.10 o 
  -6  11   6       63.54       51.46      8.30 o 
  -5  11   6       11.85       11.22      5.21 o 
  -4  11   6      122.05      139.60     11.72 o 
  -3  11   6       19.95       36.68      7.46 o 
  -2  11   6       67.29       77.76      9.51 o 
  -1  11   6      174.12      150.62     12.43 o 
   0  11   6       53.51       35.50      7.62 o 
  -3  12   6       21.74       25.93      7.12 o 
   0 -14   7      100.08      103.22     10.25 o 
   1 -14   7       28.97       20.36      6.21 o 
  -1 -13   7       43.77       35.98      7.19 o 
   0 -13   7       47.59       53.61      7.59 o 
   1 -13   7       13.03       14.21      5.07 o 
   3 -13   7       24.83       21.87      5.58 o 
   4 -13   7        6.12        7.56      4.37 o 
  -3 -12   7        0.20       -2.49      4.27 o 
  -2 -12   7        0.27        3.26      4.64 o 
  -1 -12   7        5.95        1.65      3.76 o 
   0 -12   7      138.37      127.44      9.74 o 
   1 -12   7       32.07       29.73      5.68 o 
   2 -12   7      168.44      162.81     11.05 o 
   3 -12   7       10.13        7.12      4.27 o 
   4 -12   7        3.06        1.85      4.00 o 
   5 -12   7       95.85      109.13     10.92 o 
  -4 -11   7       21.32       10.95      5.98 o 
  -3 -11   7       56.07       55.32      8.30 o 
  -2 -11   7       68.36       71.28      8.60 o 
  -1 -11   7      298.96      308.16     15.05 o 
   0 -11   7       53.28       44.84      6.25 o 
   1 -11   7      566.12      605.76     13.43 o 
   2 -11   7       62.29       76.05      7.96 o 
   3 -11   7       11.14       15.38      4.94 o 
   4 -11   7       19.50       22.34      5.81 o 
   5 -11   7       35.77       29.16      6.79 o 
   6 -11   7       46.96       45.75      7.93 o 
  -4 -10   7       53.24       51.02      8.13 o 
  -3 -10   7      378.78      415.95     18.27 o 
  -2 -10   7      288.35      310.37     14.98 o 
  -1 -10   7      921.82      933.78     24.79 o 
   0 -10   7        9.94        7.98      4.52 o 
   1 -10   7      125.89      116.55      6.05 o 
   2 -10   7       13.10        9.27      4.40 o 
   3 -10   7       21.99       15.01      4.84 o 
   4 -10   7      301.05      326.26     16.16 o 
   5 -10   7      271.82      278.33     15.69 o 
   6 -10   7      104.95      104.94     10.88 o 
  -5  -9   7       71.90       69.46      9.44 o 
  -4  -9   7       24.31       30.00      6.55 o 
  -3  -9   7       33.04       17.53      5.14 o 
  -2  -9   7       21.76       18.78      4.70 o 
  -1  -9   7        0.50       -0.36      2.34 o 
   0  -9   7       98.48      102.41      5.83 o 
   1  -9   7      232.21      234.44     15.55 o 
   2  -9   7      615.92      614.30     19.95 o 
   3  -9   7      422.03      416.02     16.90 o 
   4  -9   7      187.75      168.05     11.56 o 
   5  -9   7      100.68      117.33     10.75 o 
   6  -9   7       19.99       15.01      5.44 o 
  -6  -8   7       10.66       20.42      6.65 o 
  -5  -8   7        3.28        1.95      4.47 o 
  -4  -8   7       38.02       23.58      5.71 o 
  -3  -8   7        5.32       -0.13      3.49 o 
  -2  -8   7       13.32       13.27      4.08 o 
  -1  -8   7       95.54       95.54      7.54 o 
   0  -8   7       90.06       99.61      8.62 o 
   1  -8   7      389.34      404.48      9.93 o 
   2  -8   7      396.70      386.09     15.75 o 
   3  -8   7        7.14        7.96      4.13 o 
   4  -8   7        6.64        7.29      4.03 o 
   5  -8   7       57.08       57.44      7.73 o 
   6  -8   7       76.78       74.67      9.17 o 
   7  -8   7       52.01       55.26      8.70 o 
  -6  -7   7       54.48       44.20      7.79 o 
  -5  -7   7       72.27       87.44      9.24 o 
  -4  -7   7      226.91      216.02     12.33 o 
  -3  -7   7      201.61      213.18      8.51 o 
  -2  -7   7        0.71        2.28      2.50 o 
  -1  -7   7      473.22      490.06     11.54 o 
   0  -7   7      109.90      106.41      5.49 o 
   1  -7   7      193.19      199.55      7.05 o 
   2  -7   7       38.12       21.93      5.21 o 
   3  -7   7       39.38       33.99      6.08 o 
   4  -7   7       50.20       52.90      6.95 o 
   5  -7   7       41.36       42.09      6.68 o 
   6  -7   7      282.55      276.38     11.47 o 
   7  -7   7       74.30       79.38      7.34 o 
  -7  -6   7       33.21       34.06      7.22 o 
  -6  -6   7       74.02       87.13      9.61 o 
  -5  -6   7      327.35      375.37     17.00 o 
  -4  -6   7      189.74      197.97      8.79 o 
  -3  -6   7       20.35       19.32      3.72 o 
  -2  -6   7        6.97        8.36      5.19 o 
  -1  -6   7      202.41      191.13      7.12 o 
   0  -6   7      511.79      582.57     11.44 o 
   1  -6   7     1125.93     1133.65     16.36 o 
   2  -6   7      161.34      154.15     10.14 o 
   3  -6   7       84.95       92.98      8.30 o 
   4  -6   7        8.37        5.55      3.03 o 
   5  -6   7       29.02       35.69      4.86 o 
   6  -6   7      134.00      134.51      8.61 o 
   7  -6   7       40.22       35.57      5.58 o 
  -7  -5   7        0.21       -5.29      3.53 o 
  -6  -5   7        1.30        4.80      3.96 o 
  -5  -5   7       66.34       80.81      6.20 o 
  -4  -5   7      468.97      475.07     12.68 o 
  -3  -5   7        3.57        9.88      3.11 o 
  -2  -5   7      137.37      132.42      6.42 o 
  -1  -5   7      307.89      359.61     18.37 o 
   0  -5   7      962.29     1048.08     34.67 o 
   1  -5   7     1966.62     2061.93     22.60 o 
   2  -5   7        3.86        4.87      3.90 o 
   3  -5   7      180.25      183.13     10.14 o 
   4  -5   7        1.52       -0.63      2.51 o 
   5  -5   7       65.09       69.90      6.18 o 
   6  -5   7      165.94      171.26      9.20 o 
   7  -5   7       12.52       15.23      4.46 o 
  -7  -4   7       93.10       71.14      8.80 o 
  -6  -4   7       12.06       12.23      3.79 o 
  -5  -4   7      155.13      177.46     19.57 o 
  -4  -4   7      693.39      724.91     21.97 o 
  -3  -4   7     1006.41      983.25     25.93 o 
  -2  -4   7        7.78        4.27      5.11 o 
  -1  -4   7        3.52        9.41      4.97 o 
   0  -4   7      778.58      761.55     12.48 o 
   1  -4   7        4.99       -0.24      1.32 o 
   2  -4   7      159.25      172.41     11.02 o 
   3  -4   7      152.57      156.72      7.64 o 
   4  -4   7        0.86       -0.26      2.44 o 
   5  -4   7      323.85      281.81     10.73 o 
   6  -4   7       98.20      110.71     12.93 o 
   7  -4   7       10.33        8.86      3.75 o 
  -8  -3   7       10.30       10.92      5.14 o 
  -7  -3   7        0.73       -2.87      4.59 o 
  -6  -3   7      127.78      146.08     10.95 o 
  -5  -3   7       11.60       10.35      5.48 o 
  -4  -3   7      144.95      166.84     11.32 o 
  -3  -3   7      237.46      243.63     12.63 o 
  -2  -3   7       52.62       49.31      7.29 o 
  -1  -3   7       36.58       35.94      6.48 o 
   0  -3   7     1359.78     1233.90     27.17 o 
   1  -3   7       30.49       37.25      6.25 o 
   2  -3   7      670.22      681.49     14.50 o 
   3  -3   7      485.48      477.89     12.56 o 
   4  -3   7        1.80        1.81      2.46 o 
   5  -3   7      133.97      125.97      7.38 o 
   6  -3   7       22.74       26.74      5.91 o 
   7  -3   7        0.50       -1.91      5.37 o 
  -8  -2   7        4.02        6.50      3.63 o 
  -7  -2   7       89.47      100.33     10.28 o 
  -6  -2   7      336.71      339.93     16.09 o 
  -5  -2   7       12.33        7.73      4.74 o 
  -4  -2   7      140.72      140.37     10.48 o 
  -3  -2   7       14.09       36.24      6.18 o 
  -2  -2   7      762.76      737.41     21.20 o 
  -1  -2   7      752.84      790.38     21.60 o 
   0  -2   7     1633.64     1677.90     32.85 o 
   1  -2   7       58.66       70.83      7.86 o 
   2  -2   7      124.57      129.39      6.83 o 
   3  -2   7      750.22      757.08     20.46 o 
   4  -2   7       15.53       23.35      4.01 o 
   5  -2   7      222.08      220.88      9.46 o 
   6  -2   7       32.49       30.49      4.64 o 
  -8  -1   7        9.86        1.65      5.41 o 
  -7  -1   7      224.60      235.10     14.04 o 
  -6  -1   7       71.59       73.83      8.30 o 
  -5  -1   7      101.61       99.16      9.07 o 
  -4  -1   7      447.20      434.52     16.16 o 
  -3  -1   7       74.73       87.33      7.99 o 
  -2  -1   7       32.62       33.22      6.28 o 
  -1  -1   7      100.32      110.11      9.27 o 
   0  -1   7      231.99      224.20      8.22 o 
   1  -1   7       43.82       44.98      4.51 o 
   2  -1   7      427.06      397.09     10.98 o 
   3  -1   7      738.17      703.12     15.05 o 
   4  -1   7      374.14      396.96     22.05 o 
   5  -1   7      226.41      220.17     13.92 o 
   6  -1   7       29.59       17.94      7.49 o 
  -8   0   7       28.06       27.24      7.15 o 
  -7   0   7      142.22      143.77     11.76 o 
  -6   0   7       11.12       14.44      5.17 o 
  -5   0   7       14.35       13.70      5.14 o 
  -4   0   7      275.56      296.47     13.54 o 
  -3   0   7      155.62      148.10      9.67 o 
  -2   0   7      209.89      221.09     11.15 o 
  -1   0   7      558.58      521.42     17.33 o 
   0   0   7      271.98      253.94      8.62 o 
   1   0   7       15.35       12.07      1.90 o 
   2   0   7       79.44       64.74      6.89 o 
   3   0   7        0.88        3.20      2.57 o 
   4   0   7      219.44      229.84     11.35 o 
   5   0   7       68.12       61.27      9.74 o 
   6   0   7      109.61       88.58     12.16 o 
  -8   1   7       23.55       16.66      6.18 o 
  -7   1   7      368.95      357.60     17.20 o 
  -6   1   7      166.43      174.27     11.99 o 
  -5   1   7      296.61      294.65     13.97 o 
  -4   1   7      160.32      159.82     10.21 o 
  -3   1   7      352.88      355.99     14.18 o 
  -2   1   7        4.16        2.49      4.00 o 
  -1   1   7      340.63      313.71      6.82 o 
   0   1   7      115.97      115.41      4.37 o 
   1   1   7      361.94      347.87      7.20 o 
   2   1   7      285.84      258.78      8.82 o 
   3   1   7        4.31        3.76      5.61 o 
   4   1   7       13.33       13.57      5.78 o 
   5   1   7        8.84        5.78      5.88 o 
   6   1   7        1.18        4.87      5.84 o 
  -8   2   7       17.90       22.10      6.82 o 
  -7   2   7      147.64      124.62     10.95 o 
  -6   2   7      259.24      227.78     13.03 o 
  -5   2   7      395.63      386.49     16.06 o 
  -4   2   7      514.69      486.15     17.06 o 
  -3   2   7     1020.81     1005.05     24.35 o 
  -2   2   7      155.85      148.23      6.07 o 
  -1   2   7      465.62      486.25      8.82 o 
   0   2   7        4.15        1.01      1.72 o 
   1   2   7       28.33       33.82      2.95 o 
   2   2   7       97.64       86.14      5.67 o 
   3   2   7       72.75       79.68      9.44 o 
   4   2   7      169.86      179.37     14.21 o 
   5   2   7       84.96       68.59     10.72 o 
  -8   3   7       57.43       71.41      9.44 o 
  -7   3   7        1.97        0.71      3.83 o 
  -6   3   7       51.07       53.34      7.32 o 
  -5   3   7      147.08      124.35      9.71 o 
  -4   3   7        9.00       16.59      4.77 o 
  -3   3   7      677.77      700.70     13.65 o 
  -2   3   7      232.07      232.95     11.08 o 
  -1   3   7      543.65      573.54     12.58 o 
   0   3   7     2410.06     2416.37     33.91 o 
   1   3   7       27.95       19.40      2.66 o 
   2   3   7      347.20      379.57     17.80 o 
   3   3   7      106.58      116.73     11.42 o 
   4   3   7       60.58       51.39      9.04 o 
   5   3   7      101.71       98.96     12.73 o 
  -8   4   7       87.78       93.62     10.51 o 
  -7   4   7        2.30       12.26      5.14 o 
  -6   4   7        7.21        6.55      4.06 o 
  -5   4   7       18.70       27.81      5.71 o 
  -4   4   7       57.92       51.78      4.50 o 
  -3   4   7      527.99      522.03     12.00 o 
  -2   4   7      352.66      360.67      7.68 o 
  -1   4   7      258.99      254.27      6.83 o 
   0   4   7      567.76      620.48     16.97 o 
   1   4   7       48.24       48.33      4.32 o 
   2   4   7       21.81       24.82      6.05 o 
   3   4   7       65.12       56.47      8.87 o 
   4   4   7      111.22      102.22     12.33 o 
   5   4   7       22.97       15.28      7.32 o 
  -8   5   7      147.98      133.29     12.29 o 
  -7   5   7       83.95       81.22      9.10 o 
  -6   5   7       71.39       65.50      7.83 o 
  -5   5   7       53.82       52.35      4.82 o 
  -4   5   7       11.28        8.84      2.85 o 
  -3   5   7       86.25       90.39      8.33 o 
  -2   5   7       61.77       68.01      5.00 o 
  -1   5   7       82.25       80.40      4.37 o 
   0   5   7      175.05      183.00      8.08 o 
   1   5   7      119.22      118.73      6.42 o 
   2   5   7       10.65       10.38      5.00 o 
   3   5   7      133.24      121.46     12.43 o 
   4   5   7      111.78      112.12     13.10 o 
  -8   6   7        3.88        5.81      4.33 o 
  -7   6   7       97.36      107.32     10.28 o 
  -6   6   7      255.00      237.99     13.44 o 
  -5   6   7      132.01      125.49      6.84 o 
  -4   6   7       65.82       73.16      9.22 o 
  -3   6   7        7.40        6.45      5.79 o 
  -2   6   7      281.29      298.14      9.43 o 
  -1   6   7      187.67      194.05     10.78 o 
   0   6   7       75.97       87.60      5.86 o 
   1   6   7      154.54      165.41      7.74 o 
   2   6   7        0.59        3.73      4.23 o 
   3   6   7      216.72      223.41     16.22 o 
  -8   7   7       11.67       20.59      6.18 o 
  -7   7   7       39.79       47.56      7.52 o 
  -6   7   7      203.99      210.36      9.03 o 
  -5   7   7       97.63      115.88      7.73 o 
  -4   7   7        3.16        1.74      2.91 o 
  -3   7   7       32.26       31.97      4.14 o 
  -2   7   7      285.49      274.10     13.54 o 
  -1   7   7      507.97      530.99     18.44 o 
   0   7   7      465.42      478.81     13.03 o 
   1   7   7       40.34       44.17      5.03 o 
   2   7   7       25.90       29.49      7.52 o 
   3   7   7       18.58       14.44      6.89 o 
  -7   8   7       72.68       61.67      8.43 o 
  -6   8   7      485.91      493.02     22.77 o 
  -5   8   7      143.60      166.15      8.01 o 
  -4   8   7       64.65       68.74      5.67 o 
  -3   8   7       21.78       28.18      5.91 o 
  -2   8   7       69.93       72.89      8.20 o 
  -1   8   7      120.33      147.13     10.51 o 
   0   8   7       21.35       25.23      5.68 o 
   1   8   7       33.75       28.41      4.65 o 
   2   8   7        5.56        7.56      5.24 o 
  -7   9   7       18.77       22.04      4.31 o 
  -6   9   7      134.53      129.92      7.65 o 
  -5   9   7       23.49       11.60      3.54 o 
  -4   9   7       26.30       24.42      6.18 o 
  -3   9   7      211.23      206.65     12.97 o 
  -2   9   7       19.97       18.91      5.61 o 
  -1   9   7       60.22       63.62      8.26 o 
   0   9   7       67.27       60.03      7.89 o 
   1   9   7        8.10       10.72      5.37 o 
  -6  10   7      122.14      126.71      8.00 o 
  -5  10   7        3.32        2.38      3.83 o 
  -4  10   7      141.70      143.40     11.96 o 
  -3  10   7      115.34      106.58     10.61 o 
  -2  10   7      191.09      203.83     13.50 o 
  -1  10   7      139.12      153.78     11.82 o 
   0  10   7       37.91       39.50      7.46 o 
  -4  11   7        7.02       10.41      5.24 o 
  -3  11   7        1.46       -0.94      4.13 o 
  -2  11   7       88.94      100.43     10.61 o 
  -1 -13   8       40.26       25.80      6.28 o 
   0 -13   8       25.95       42.16      7.02 o 
   1 -13   8       98.16       86.93      8.90 o 
   2 -13   8       27.74       39.07      6.62 o 
   3 -13   8        0.91        7.66      4.47 o 
  -2 -12   8       33.40       15.52      5.95 o 
  -1 -12   8      106.83      122.94     10.82 o 
   0 -12   8       21.59       16.49      5.17 o 
   1 -12   8      100.32      107.55      6.39 o 
   2 -12   8        8.00       16.69      5.04 o 
   3 -12   8        1.20        1.14      3.39 o 
   4 -12   8      101.71      116.99     11.19 o 
  -3 -11   8        5.32        7.56      4.74 o 
  -2 -11   8        9.94        8.70      4.57 o 
  -1 -11   8       12.25        3.83      4.20 o 
   0 -11   8        4.73       12.04      3.37 o 
   1 -11   8      109.31      106.62      6.30 o 
   2 -11   8       84.31       96.07      9.17 o 
   3 -11   8      124.26      116.16     10.35 o 
   4 -11   8      254.50      259.96     15.08 o 
   5 -11   8       25.92       30.13      6.79 o 
  -4 -10   8       19.62       21.63      6.25 o 
  -3 -10   8       39.10       38.06      7.05 o 
  -2 -10   8      219.91      210.01     12.46 o 
  -1 -10   8      470.99      468.86     12.28 o 
   0 -10   8      490.35      485.59     12.32 o 
   1 -10   8      353.43      346.96     10.24 o 
   2 -10   8       11.61       12.90      4.97 o 
   3 -10   8       14.10       15.49      5.07 o 
   4 -10   8       62.22       70.24      8.73 o 
   5 -10   8       53.65       50.32      8.03 o 
   6 -10   8       46.96       33.25      7.29 o 
  -5  -9   8       19.13       30.16      7.46 o 
  -4  -9   8        0.51        0.40      3.76 o 
  -3  -9   8       23.20       12.60      4.70 o 
  -2  -9   8      187.33      213.02     16.85 o 
  -1  -9   8        9.24        4.29      2.74 o 
   0  -9   8      140.31      140.13      6.87 o 
   1  -9   8      215.01      208.46      8.26 o 
   2  -9   8       14.54        6.99      4.64 o 
   3  -9   8      187.89      188.47     12.16 o 
   4  -9   8      150.57      150.28     11.42 o 
   5  -9   8      189.41      187.43     13.13 o 
   6  -9   8       74.41       71.18      9.44 o 
  -6  -8   8       70.64       63.75      9.37 o 
  -5  -8   8       16.54       14.38      5.84 o 
  -4  -8   8        0.33        0.81      3.29 o 
  -3  -8   8        2.14        5.84      3.21 o 
  -2  -8   8       70.60       73.58      5.81 o 
  -1  -8   8       35.02       34.97      4.14 o 
   0  -8   8       15.67       20.86      3.48 o 
   1  -8   8       25.71       22.67      3.43 o 
   2  -8   8       73.98       82.26      8.57 o 
   3  -8   8       10.49        6.55      4.20 o 
   4  -8   8      157.70      165.84     11.66 o 
   5  -8   8      117.61      128.31     11.12 o 
   6  -8   8       25.81       19.68      5.88 o 
  -6  -7   8       57.25       67.58      9.24 o 
  -5  -7   8       65.46       63.28      8.40 o 
  -4  -7   8       18.40       21.87      6.00 o 
  -3  -7   8       79.95       85.69      6.20 o 
  -2  -7   8      356.78      344.96     10.61 o 
  -1  -7   8      224.48      221.88     17.00 o 
   0  -7   8      196.72      195.80      7.30 o 
   1  -7   8        1.26       -0.90      2.06 o 
   2  -7   8        2.04       -1.68      3.80 o 
   3  -7   8        2.50       -0.24      3.56 o 
   4  -7   8       18.14       25.39      5.71 o 
   5  -7   8      187.65      178.47     12.33 o 
   6  -7   8       35.72       28.05      8.36 o 
  -6  -6   8       44.10       49.75      8.33 o 
  -5  -6   8      249.17      250.91     10.65 o 
  -4  -6   8      233.92      250.03      9.89 o 
  -3  -6   8       36.59       35.14      4.55 o 
  -2  -6   8      138.23      132.06      7.89 o 
  -1  -6   8       99.82       94.19      5.52 o 
   0  -6   8      245.28      268.03      8.26 o 
   1  -6   8      692.27      710.95     12.73 o 
   2  -6   8       65.77       58.65      7.42 o 
   3  -6   8      103.86       91.20      8.87 o 
   4  -6   8        7.39       11.02      3.60 o 
   5  -6   8      107.77      115.58     10.92 o 
   6  -6   8        8.77       11.30      5.66 o 
  -7  -5   8       21.31       23.38      6.55 o 
  -6  -5   8        0.27        0.21      5.88 o 
  -5  -5   8      313.56      304.43     11.16 o 
  -4  -5   8      184.20      203.75      9.66 o 
  -3  -5   8       24.31       14.09      3.53 o 
  -2  -5   8      124.82       91.34      6.28 o 
  -1  -5   8       11.47        8.92      3.44 o 
   0  -5   8      499.13      545.94     11.34 o 
   1  -5   8      692.57      678.83     12.00 o 
   2  -5   8      103.82      127.54      9.71 o 
   3  -5   8       81.15       92.15     10.45 o 
   4  -5   8       32.28       26.48      7.84 o 
   5  -5   8      193.03      181.39      9.28 o 
   6  -5   8       86.90       85.25      8.92 o 
  -7  -4   8       12.92       15.65      5.64 o 
  -6  -4   8        2.34       -2.25      2.61 o 
  -5  -4   8      136.21      148.54     11.56 o 
  -4  -4   8       39.90       47.36      8.73 o 
  -3  -4   8      142.15      162.64     12.50 o 
  -2  -4   8      391.57      382.53     16.90 o 
  -1  -4   8       44.72       51.36      8.16 o 
   0  -4   8      806.59      847.55     23.71 o 
   1  -4   8       86.53       77.49      8.30 o 
   2  -4   8      187.29      215.41      8.95 o 
   3  -4   8       21.87       20.57      4.11 o 
   4  -4   8        8.78        7.23      4.48 o 
   5  -4   8      147.01      142.61     14.44 o 
   6  -4   8       25.37       25.11      4.70 o 
  -7  -3   8       48.88       54.56      6.18 o 
  -6  -3   8       93.27      101.24     10.31 o 
  -5  -3   8       69.36       79.47      9.17 o 
  -4  -3   8       63.29       66.51      8.83 o 
  -3  -3   8       27.59       21.87      6.62 o 
  -2  -3   8      167.58      163.72     12.03 o 
  -1  -3   8      889.94      965.45     25.80 o 
   0  -3   8      204.85      223.58     12.63 o 
   1  -3   8      313.13      285.08     13.70 o 
   2  -3   8      226.88      273.09     10.05 o 
   3  -3   8       31.75       25.37      7.41 o 
   4  -3   8      208.34      191.61      8.89 o 
   5  -3   8       94.57      101.58      7.14 o 
   6  -3   8       20.05       31.21      5.09 o 
  -8  -2   8        0.20       -5.61      5.51 o 
  -7  -2   8       38.06       48.34      8.53 o 
  -6  -2   8      278.93      264.22     14.75 o 
  -5  -2   8       88.00       88.41      9.44 o 
  -4  -2   8       55.00       61.34      8.46 o 
  -3  -2   8      116.45      110.58     10.41 o 
  -2  -2   8        6.69        4.74      6.11 o 
  -1  -2   8     2104.71     2082.63     39.64 o 
   0  -2   8     1085.85     1088.46     27.07 o 
   1  -2   8      249.53      229.32      9.13 o 
   2  -2   8      584.38      609.55     14.86 o 
   3  -2   8        1.20        3.69      3.07 o 
   4  -2   8      224.51      224.97     18.61 o 
   5  -2   8      158.05      154.76     10.73 o 
   6  -2   8       13.16        9.71      6.82 o 
  -8  -1   8        3.30       -2.62      5.71 o 
  -7  -1   8       26.00       22.94      6.72 o 
  -6  -1   8      133.35      132.58     11.19 o 
  -5  -1   8      192.24      193.95     12.46 o 
  -4  -1   8      524.67      532.00     19.31 o 
  -3  -1   8        3.16       -2.28      4.40 o 
  -2  -1   8       35.08       30.00      6.82 o 
  -1  -1   8      547.68      569.93     19.38 o 
   0  -1   8       52.43       55.12      5.32 o 
   1  -1   8       13.19       15.04      6.52 o 
   2  -1   8      352.56      360.88     11.08 o 
   3  -1   8        7.78        9.31      3.32 o 
   4  -1   8      614.04      629.85     15.54 o 
   5  -1   8      182.79      159.52     15.01 o 
   6  -1   8       16.67       12.90      7.66 o 
  -8   0   8      106.34      109.30     11.69 o 
  -7   0   8      115.93      127.17     11.72 o 
  -6   0   8       12.21       15.22      5.61 o 
  -5   0   8       67.52       68.86      8.43 o 
  -4   0   8        1.19        5.24      4.53 o 
  -3   0   8      200.69      177.02     11.32 o 
  -2   0   8       86.85       88.14      9.10 o 
  -1   0   8      742.57      793.37     23.21 o 
   0   0   8       94.82       86.71      6.03 o 
   1   0   8       15.15       21.60      5.49 o 
   2   0   8      216.60      214.70      8.84 o 
   3   0   8      125.66      115.06     12.55 o 
   4   0   8       24.76       25.83      7.29 o 
   5   0   8      202.43      203.72     16.90 o 
  -8   1   8       70.27       88.75     10.65 o 
  -7   1   8      199.62      179.67     13.00 o 
  -6   1   8       70.02       71.21      8.57 o 
  -5   1   8      638.26      627.77     21.36 o 
  -4   1   8       41.96       52.17      7.22 o 
  -3   1   8      373.65      352.33     15.18 o 
  -2   1   8       83.51       77.93      8.50 o 
  -1   1   8       56.28       52.58      5.05 o 
   0   1   8       34.66       43.02      3.66 o 
   1   1   8      162.01      164.41      6.54 o 
   2   1   8      316.59      274.57      9.72 o 
   3   1   8      445.69      464.75     21.63 o 
   4   1   8      125.55      165.80     14.51 o 
   5   1   8        0.70       -1.38      5.11 o 
  -8   2   8       44.25       44.94      8.46 o 
  -7   2   8       31.76       43.43      7.73 o 
  -6   2   8        1.33        0.13      3.93 o 
  -5   2   8      524.01      476.51     18.58 o 
  -4   2   8      250.55      258.24     13.77 o 
  -3   2   8      593.97      604.73     19.72 o 
  -2   2   8     1491.92     1505.13     21.09 o 
  -1   2   8      251.63      274.44      7.17 o 
   0   2   8      128.13      114.76      5.09 o 
   1   2   8      326.19      338.63      7.83 o 
   2   2   8       14.91        9.54      5.24 o 
   3   2   8      334.80      360.93     19.28 o 
   4   2   8        6.94       10.92      6.01 o 
   5   2   8        5.15        4.53      6.21 o 
  -8   3   8       47.43       48.87      8.73 o 
  -7   3   8        4.93        6.92      5.41 o 
  -6   3   8       10.97       13.23      5.17 o 
  -5   3   8       74.23       72.66      8.26 o 
  -4   3   8      278.76      285.38     14.14 o 
  -3   3   8      233.01      249.65      8.64 o 
  -2   3   8      241.39      241.87      6.63 o 
  -1   3   8      378.20      375.96     10.64 o 
   0   3   8      140.80      136.83      5.56 o 
   1   3   8      331.07      319.50      7.88 o 
   2   3   8       95.02      104.63     10.68 o 
   3   3   8      148.55      155.29     13.77 o 
   4   3   8       32.14       24.15      7.79 o 
  -8   4   8       67.63       66.74      9.67 o 
  -7   4   8       22.54       25.93      6.58 o 
  -6   4   8       16.42       13.81      5.41 o 
  -5   4   8       28.84       19.28      5.61 o 
  -4   4   8       13.05        4.70      2.58 o 
  -3   4   8      204.87      201.43     12.03 o 
  -2   4   8       89.13       89.49      9.51 o 
  -1   4   8      283.19      253.35      7.25 o 
   0   4   8      148.52      150.09      5.77 o 
   1   4   8       82.66       93.86      5.76 o 
   2   4   8      119.67      146.99     12.36 o 
   3   4   8      167.71      159.79     14.48 o 
   4   4   8       43.87       43.33      9.88 o 
  -8   5   8       54.90       55.09      8.94 o 
  -7   5   8      116.84      114.95     11.15 o 
  -6   5   8      341.78      333.82     16.73 o 
  -5   5   8       30.78       35.45      4.34 o 
  -4   5   8      114.02      120.59      6.64 o 
  -3   5   8        8.50        9.27      3.11 o 
  -2   5   8       98.48      109.54      9.44 o 
  -1   5   8      447.59      400.44      9.25 o 
   0   5   8        1.82        2.74      2.51 o 
   1   5   8      103.42       96.76     11.61 o 
   2   5   8       52.86       64.90      9.71 o 
   3   5   8       76.17       60.70     10.28 o 
  -8   6   8       11.07        5.48      4.94 o 
  -7   6   8       25.59       31.44      7.02 o 
  -6   6   8      242.13      247.26     14.54 o 
  -5   6   8        4.94        9.69      3.26 o 
  -4   6   8      289.28      284.32     15.74 o 
  -3   6   8      102.91       93.38      6.32 o 
  -2   6   8      215.11      208.17      8.47 o 
  -1   6   8      435.66      459.08     17.03 o 
   0   6   8       15.31       22.11      3.77 o 
   1   6   8       24.46       14.87      3.66 o 
   2   6   8        7.01       12.63      6.15 o 
   3   6   8       73.34       77.63     11.35 o 
  -7   7   8       80.60       62.78      8.97 o 
  -6   7   8      117.10      120.08      7.60 o 
  -5   7   8       39.87       53.74      5.33 o 
  -4   7   8       18.09       23.28      4.06 o 
  -3   7   8       16.63       16.78      5.42 o 
  -2   7   8       29.79       37.08      6.45 o 
  -1   7   8       97.12      113.40      9.64 o 
   0   7   8      248.68      264.22     13.67 o 
   1   7   8        2.65        3.39      4.57 o 
   2   7   8       72.80       51.36      9.54 o 
  -7   8   8       94.22       85.59     10.25 o 
  -6   8   8       24.95       28.60      4.62 o 
  -5   8   8       77.48       78.08      6.28 o 
  -4   8   8      125.33      119.68     10.38 o 
  -3   8   8       35.91       38.43      6.92 o 
  -2   8   8       60.66       42.66      6.82 o 
  -1   8   8       13.16       25.46      6.08 o 
   0   8   8       41.80       55.26      7.39 o 
   1   8   8        9.49       11.76      4.94 o 
  -6   9   8       33.75       38.05      5.14 o 
  -5   9   8        2.59       -1.19      2.63 o 
  -4   9   8       76.77       67.85      8.73 o 
  -3   9   8      121.23       90.59      9.64 o 
  -2   9   8      157.81      166.94     12.19 o 
  -1   9   8      109.93      131.88     11.08 o 
   0   9   8       11.16       14.71      5.68 o 
  -5  10   8        0.83        2.65      3.86 o 
  -4  10   8       37.07       33.96      7.36 o 
  -3  10   8      130.64      150.35     12.66 o 
  -2  10   8      296.84      317.50     17.20 o 
  -1  10   8      241.71      313.73     17.13 o 
   0 -13   9        3.60        2.42      3.83 o 
   2 -13   9       45.03       55.16      7.73 o 
  -2 -12   9       20.17       15.75      5.88 o 
  -1 -12   9       36.17       40.64      7.52 o 
   0 -12   9       54.58       60.60      7.69 o 
   1 -12   9       17.19       22.77      5.61 o 
   2 -12   9       13.16       17.77      5.41 o 
   3 -12   9       43.41       40.81      7.22 o 
   4 -12   9       12.91       12.60      5.84 o 
  -3 -11   9       24.09       26.44      6.62 o 
  -2 -11   9      194.07      171.75     12.36 o 
  -1 -11   9       48.57       49.44      7.22 o 
   0 -11   9       59.48       57.79      8.99 o 
   1 -11   9       17.70       31.41      6.48 o 
   2 -11   9       19.53       14.38      5.07 o 
   3 -11   9      168.53      151.96     11.79 o 
   4 -11   9      163.16      181.56     13.20 o 
  -4 -10   9        0.90        9.00      5.31 o 
  -3 -10   9        0.86        4.10      3.90 o 
  -2 -10   9       84.40       73.46      8.13 o 
  -1 -10   9       85.23       95.22     14.19 o 
   0 -10   9      305.30      307.15     10.17 o 
   1 -10   9      225.86      255.72     14.44 o 
   2 -10   9        1.41       -0.54      3.46 o 
   3 -10   9      127.90      121.60     10.72 o 
   4 -10   9       79.33       82.03      9.67 o 
   5 -10   9       20.57       13.44      5.54 o 
  -5  -9   9       25.70       22.57      6.92 o 
  -4  -9   9        6.26        4.47      4.23 o 
  -3  -9   9       35.11       39.57      6.72 o 
  -2  -9   9       30.20       44.37      4.89 o 
  -1  -9   9       11.59        3.87      5.00 o 
   0  -9   9      216.35      214.32      8.36 o 
   1  -9   9       13.99       11.59      5.11 o 
   2  -9   9       36.11       32.45      6.55 o 
   3  -9   9      173.00      163.69     11.82 o 
   4  -9   9       79.20       90.46      9.88 o 
   5  -9   9      113.55      110.78     11.15 o 
  -5  -8   9       48.66       45.04      8.03 o 
  -4  -8   9       21.50       28.48      6.15 o 
  -3  -8   9       63.80       87.11      6.46 o 
  -2  -8   9       96.50       95.58      6.48 o 
  -1  -8   9       33.88       33.09      4.28 o 
   0  -8   9      292.17      275.27      9.16 o 
   1  -8   9      128.07      107.49      9.91 o 
   2  -8   9       36.92       35.00      6.72 o 
   3  -8   9      315.60      316.99     15.96 o 
   4  -8   9       30.65       38.76      6.85 o 
   5  -8   9      129.02      114.81     10.92 o 
  -6  -7   9       49.98       47.63      8.53 o 
  -5  -7   9       21.33       17.13      5.51 o 
  -4  -7   9        6.44       11.33      7.57 o 
  -3  -7   9       96.43      102.39      7.01 o 
  -2  -7   9      323.75      296.03     10.14 o 
  -1  -7   9      413.58      395.98     18.56 o 
   0  -7   9      277.33      260.55      8.74 o 
   1  -7   9       24.38       35.47      6.85 o 
   2  -7   9       15.54       14.88      5.54 o 
   3  -7   9       23.63       27.07      6.21 o 
   4  -7   9       33.35       32.78      6.65 o 
   5  -7   9        0.71        2.42      4.03 o 
   6  -7   9       70.19       71.98      8.68 o 
  -6  -6   9       54.34       67.01      9.47 o 
  -5  -6   9       15.53        9.45      3.96 o 
  -4  -6   9      153.20      167.06      8.78 o 
  -3  -6   9      288.79      259.54     10.02 o 
  -2  -6   9       23.22       33.14      4.41 o 
  -1  -6   9      274.92      266.50      9.02 o 
   0  -6   9       18.87       25.12      4.74 o 
   1  -6   9      103.12       90.39      9.57 o 
   2  -6   9      305.62      269.23     14.41 o 
   3  -6   9       50.42       62.18      8.06 o 
   4  -6   9      441.46      420.99     18.34 o 
   5  -6   9        1.93        2.90      3.08 o 
   6  -6   9        0.97        2.77      3.43 o 
  -7  -5   9       41.43       38.02      8.10 o 
  -6  -5   9        0.38       -2.17      3.06 o 
  -5  -5   9        1.81        6.04      3.54 o 
  -4  -5   9        5.51       -1.55      4.01 o 
  -3  -5   9      253.61      233.92      9.44 o 
  -2  -5   9      273.86      303.66      9.94 o 
  -1  -5   9      114.27       96.72      5.76 o 
   0  -5   9      242.86      230.52      7.76 o 
   1  -5   9      162.52      173.16     12.39 o 
   2  -5   9      108.28      113.23      9.98 o 
   3  -5   9       46.42       54.15      5.69 o 
   4  -5   9      116.03      104.75      7.46 o 
   5  -5   9       50.39       50.09     12.85 o 
   6  -5   9       21.75       28.03      5.20 o 
  -7  -4   9       18.72       19.03      4.94 o 
  -6  -4   9       13.19       10.40      3.92 o 
  -5  -4   9        1.74        1.98      5.71 o 
  -4  -4   9       21.26       29.12      7.89 o 
  -3  -4   9      285.84      289.25     16.32 o 
  -2  -4   9      259.08      284.98     15.79 o 
  -1  -4   9      723.92      778.49     24.45 o 
   0  -4   9       87.78       80.58      9.71 o 
   1  -4   9       66.70       54.58      8.03 o 
   2  -4   9       46.11       40.91      6.95 o 
   3  -4   9        7.90        9.96      4.62 o 
   4  -4   9      285.66      260.99     10.76 o 
   5  -4   9       45.49       43.69      5.63 o 
   6  -4   9       18.07       24.88      8.06 o 
  -7  -3   9       14.74       11.86      6.89 o 
  -6  -3   9      182.12      188.71     14.11 o 
  -5  -3   9       88.13       80.35      9.98 o 
  -4  -3   9       14.90       12.43      6.82 o 
  -3  -3   9      115.32      121.56     11.69 o 
  -2  -3   9       66.43       66.24      9.64 o 
  -1  -3   9      883.17      924.61     26.77 o 
   0  -3   9      257.37      241.18     14.07 o 
   1  -3   9      122.97      115.18     10.31 o 
   2  -3   9       28.49       38.42      7.04 o 
   3  -3   9       24.58       31.99     10.48 o 
   4  -3   9      404.26      398.22     13.09 o 
   5  -3   9       46.22       46.52      5.51 o 
   6  -3   9       18.34       19.06      4.42 o 
  -7  -2   9        3.38        4.80      6.15 o 
  -6  -2   9      341.86      346.11     18.00 o 
  -5  -2   9      208.58      205.61     14.01 o 
  -4  -2   9        1.99        5.27      5.81 o 
  -3  -2   9       61.51       63.62      9.37 o 
  -2  -2   9        8.14       16.56      7.52 o 
  -1  -2   9      341.07      370.30     17.30 o 
   0  -2   9      728.52      767.47     23.98 o 
   1  -2   9      124.47      126.52      7.72 o 
   2  -2   9      208.69      221.79     12.53 o 
   3  -2   9       38.00       34.10      4.72 o 
   4  -2   9      154.68      146.84      8.24 o 
   5  -2   9      236.99      236.03     10.92 o 
  -8  -1   9        5.18        8.10      6.89 o 
  -7  -1   9        1.29        2.72      5.54 o 
  -6  -1   9        9.29        6.18      5.54 o 
  -5  -1   9      381.72      355.72     17.20 o 
  -4  -1   9      224.11      233.89     14.01 o 
  -3  -1   9       45.05       42.86      7.96 o 
  -2  -1   9      845.11      784.94     24.66 o 
  -1  -1   9      131.44      120.09     11.12 o 
   0  -1   9       39.98       52.43      5.55 o 
   1  -1   9      126.39      113.10      7.24 o 
   2  -1   9      145.20      144.24     13.13 o 
   3  -1   9      629.26      626.96     15.83 o 
   4  -1   9      141.73      138.58     11.34 o 
   5  -1   9      201.70      171.38     16.06 o 
  -8   0   9       34.88       40.71      9.20 o 
  -7   0   9      219.06      237.05     15.69 o 
  -6   0   9      274.44      275.88     15.69 o 
  -5   0   9       17.84       20.36      6.31 o 
  -4   0   9        4.24        9.54      5.78 o 
  -3   0   9      166.32      175.81     12.29 o 
  -2   0   9       67.01       68.52      9.17 o 
  -1   0   9      369.55      370.43     17.47 o 
   0   0   9       24.80       31.33      4.93 o 
   1   0   9     1431.33     1427.68     23.56 o 
   2   0   9      138.94      141.27     14.54 o 
   3   0   9        0.68        3.40      2.76 o 
   4   0   9       79.71      106.75     12.66 o 
   5   0   9      159.47      140.74     15.12 o 
  -8   1   9       15.89       14.38      6.89 o 
  -7   1   9       53.06       45.04      8.70 o 
  -6   1   9      154.68      150.92     12.03 o 
  -5   1   9      237.68      224.08     14.04 o 
  -4   1   9      139.78      150.79     11.62 o 
  -3   1   9      186.27      187.57     12.53 o 
  -2   1   9     1054.04     1053.59     28.89 o 
  -1   1   9      346.08      347.36     15.22 o 
   0   1   9       38.86       37.59      3.31 o 
   1   1   9      140.73      147.76      8.12 o 
   2   1   9       20.92       28.88      4.42 o 
   3   1   9       28.16       37.22      8.20 o 
   4   1   9       18.84       28.08      8.50 o 
   5   1   9        6.73        4.10      6.62 o 
  -8   2   9       27.12       37.22      8.23 o 
  -7   2   9       21.24       21.50      6.65 o 
  -6   2   9       40.90       43.30      7.76 o 
  -5   2   9       98.18      103.76     10.11 o 
  -4   2   9      228.09      209.80     13.13 o 
  -3   2   9      387.47      367.51     16.86 o 
  -2   2   9      947.84      962.97     27.01 o 
  -1   2   9      205.41      235.64      7.07 o 
   0   2   9       26.95       26.13      3.06 o 
   1   2   9      150.45      165.51      8.26 o 
   2   2   9        1.51        2.62      4.84 o 
   3   2   9      237.16      287.26     18.78 o 
   4   2   9       96.81       91.53     12.43 o 
  -8   3   9       35.02       32.72      8.06 o 
  -7   3   9        8.17        6.08      5.51 o 
  -6   3   9        3.42        1.31      4.37 o 
  -5   3   9        2.05        4.17      4.80 o 
  -4   3   9       30.12       26.17      6.58 o 
  -3   3   9      236.43      261.67     14.61 o 
  -2   3   9      314.87      351.94     16.41 o 
  -1   3   9       45.05       51.36      3.98 o 
   0   3   9      204.43      195.71      6.62 o 
   1   3   9      264.86      270.64     16.12 o 
   2   3   9      254.37      263.68     17.03 o 
   3   3   9      199.34      228.85     17.03 o 
   4   3   9       31.34       16.46      8.03 o 
  -8   4   9       57.80       46.46      8.87 o 
  -7   4   9        2.22       -1.48      4.70 o 
  -6   4   9       53.24       51.16      8.13 o 
  -5   4   9       10.98        6.52      5.04 o 
  -4   4   9        1.15        1.44      4.97 o 
  -3   4   9      285.40      263.63     22.99 o 
  -2   4   9       71.87       78.44     12.34 o 
  -1   4   9      114.43       94.08      4.96 o 
   0   4   9       87.06       82.38      5.98 o 
   1   4   9        2.14        7.83      5.17 o 
   2   4   9      354.13      388.61     20.99 o 
   3   4   9       14.21       15.15      7.05 o 
  -7   5   9       54.05       64.43      9.10 o 
  -6   5   9      199.86      201.74     13.97 o 
  -5   5   9      227.32      213.23     13.67 o 
  -4   5   9      157.65      170.16      8.12 o 
  -3   5   9       41.31       43.63      4.86 o 
  -2   5   9       59.17       73.37      5.80 o 
  -1   5   9        2.25        2.02      3.46 o 
   0   5   9        7.36        1.04      2.72 o 
   1   5   9       11.41       14.65      5.98 o 
   2   5   9      114.88      131.37     13.13 o 
   3   5   9      174.27      170.40     16.06 o 
  -7   6   9       62.22       67.38      9.88 o 
  -6   6   9       18.83       11.29      5.88 o 
  -5   6   9       52.74       55.00      5.59 o 
  -4   6   9      150.95      151.94      7.93 o 
  -3   6   9        0.64       -0.75      2.46 o 
  -2   6   9      132.57      138.29     10.21 o 
  -1   6   9      149.00      150.82     10.58 o 
   0   6   9       92.16       89.25      8.57 o 
   1   6   9      140.45      143.70     13.47 o 
   2   6   9       78.48       77.80     11.49 o 
  -7   7   9       79.42       85.55     10.51 o 
  -6   7   9        0.61        2.52      4.94 o 
  -5   7   9       61.09       79.83      6.68 o 
  -4   7   9      114.52      100.09      7.00 o 
  -3   7   9       42.68       28.85      6.08 o 
  -2   7   9      161.12      172.05     11.99 o 
  -1   7   9       43.11       47.09      7.29 o 
   0   7   9       65.11       79.37      8.73 o 
   1   7   9       26.56       39.74      8.60 o 
  -6   8   9        0.65       -3.48      2.32 o 
  -5   8   9       67.56       64.98      6.41 o 
  -4   8   9      145.59      170.94     12.33 o 
  -3   8   9      188.92      222.10     14.07 o 
  -2   8   9      115.74      110.68     10.28 o 
  -1   8   9        9.88        8.60      4.70 o 
   0   8   9       16.71       11.66      5.14 o 
  -5   9   9      114.33      119.14     11.39 o 
  -4   9   9       30.95       36.85      7.46 o 
  -3   9   9      235.26      248.00     15.42 o 
  -2   9   9      149.98      155.22     12.50 o 
  -1   9   9       29.09       35.30      7.15 o 
  -1 -12  10       40.06       49.88      7.86 o 
   0 -12  10       46.42       66.23      6.01 o 
   1 -12  10        8.47       13.97      5.54 o 
   2 -12  10       57.53       81.25      9.47 o 
   3 -12  10       11.34       12.06      5.64 o 
  -3 -11  10       23.18       27.11      6.89 o 
  -2 -11  10       28.85       25.86      6.18 o 
  -1 -11  10       86.73      115.95      7.34 o 
   0 -11  10       97.90      110.14      7.09 o 
   1 -11  10       13.80       35.40      6.89 o 
   2 -11  10        4.83        8.06      5.14 o 
   3 -11  10       11.42       10.78      5.44 o 
   4 -11  10       43.13       33.39      7.56 o 
  -4 -10  10        0.60       -2.38      3.76 o 
  -3 -10  10        1.03        4.10      4.17 o 
  -2 -10  10        0.26        1.64      3.01 o 
  -1 -10  10       25.63       28.66      4.49 o 
   0 -10  10      193.90      199.30     11.59 o 
   1 -10  10       62.35       57.27      8.60 o 
   2 -10  10      139.78      142.79     11.86 o 
   3 -10  10       84.56       92.64     10.18 o 
   4 -10  10       38.88       45.35      7.99 o 
  -4  -9  10        2.31       -2.35      3.73 o 
  -3  -9  10        8.16        9.93      3.83 o 
  -2  -9  10       51.49       63.50      5.88 o 
  -1  -9  10        0.83        2.83      4.53 o 
   0  -9  10       58.51       63.30      5.71 o 
   1  -9  10        1.16        9.94      5.17 o 
   2  -9  10       15.27       14.04      5.64 o 
   3  -9  10      244.21      234.59     14.75 o 
   4  -9  10        8.70        8.87      5.14 o 
   5  -9  10       12.91       15.32      5.64 o 
  -5  -8  10        1.46       -3.63      3.33 o 
  -4  -8  10      121.82      133.29     11.52 o 
  -3  -8  10      104.57      110.21      7.58 o 
  -2  -8  10        0.55        1.70      2.70 o 
  -1  -8  10      261.62      270.08      9.70 o 
   0  -8  10       65.84       60.03      5.10 o 
   1  -8  10       26.56       15.99      6.05 o 
   2  -8  10       76.13       82.97      9.51 o 
   3  -8  10       12.75       13.67      5.64 o 
   4  -8  10      221.57      214.61     14.44 o 
   5  -8  10        1.86        5.41      4.23 o 
  -5  -7  10        5.80       10.75      5.27 o 
  -4  -7  10        7.26        0.90      3.47 o 
  -3  -7  10      309.53      305.46     11.35 o 
  -2  -7  10       11.76       10.19      3.73 o 
  -1  -7  10      663.76      678.77     15.24 o 
   0  -7  10      326.91      298.95      9.50 o 
   1  -7  10        5.65        2.92      5.14 o 
   2  -7  10      601.87      630.05     23.14 o 
   3  -7  10        0.91        4.13      4.33 o 
   4  -7  10        0.56        1.58      3.80 o 
   5  -7  10        9.00       11.29      5.27 o 
  -6  -6  10        1.82        2.45      4.67 o 
  -5  -6  10        3.37        4.71      9.12 o 
  -4  -6  10      233.40      242.06     10.46 o 
  -3  -6  10      470.65      453.04     13.45 o 
  -2  -6  10      382.01      389.70     11.78 o 
  -1  -6  10      165.79      184.79      8.10 o 
   0  -6  10       12.33       17.30      3.33 o 
   1  -6  10        5.09       -2.55      5.04 o 
   2  -6  10       57.71       52.00      8.03 o 
   3  -6  10      318.44      346.32     17.16 o 
   4  -6  10      125.06      104.43     10.31 o 
   5  -6  10       80.23       87.64      7.78 o 
  -6  -5  10        1.14        2.26      3.50 o 
  -5  -5  10       22.65       13.26      4.00 o 
  -4  -5  10       40.28       46.49      5.74 o 
  -3  -5  10      121.63      133.25     13.17 o 
  -2  -5  10      168.88      193.35     14.54 o 
  -1  -5  10      215.30      209.81      8.41 o 
   0  -5  10       43.57       31.64      3.86 o 
   1  -5  10      119.15      110.04     10.61 o 
   2  -5  10      251.98      253.61     14.38 o 
   3  -5  10      304.12      308.33     16.02 o 
   4  -5  10      118.14      112.56      8.08 o 
   5  -5  10        5.78        7.29      3.83 o 
  -7  -4  10       21.04       15.90      5.23 o 
  -6  -4  10        1.46       -2.99      6.99 o 
  -5  -4  10        1.29       -3.19      6.92 o 
  -4  -4  10       13.55       10.28      7.93 o 
  -3  -4  10      162.15      186.63     14.51 o 
  -2  -4  10      176.17      178.57     14.18 o 
  -1  -4  10      431.96      414.00     19.42 o 
   0  -4  10      181.49      181.92     14.38 o 
   1  -4  10       15.45       13.13      5.98 o 
   2  -4  10       90.36       92.21      9.67 o 
   3  -4  10      131.86      136.38      8.41 o 
   4  -4  10       39.66       37.05      5.28 o 
   5  -4  10       11.25       17.86      4.65 o 
  -7  -3  10       65.69       58.88     10.11 o 
  -6  -3  10        5.28        2.79      6.25 o 
  -5  -3  10      330.69      324.58     18.00 o 
  -4  -3  10       19.92       21.70      8.50 o 
  -3  -3  10       20.98       37.86      9.17 o 
  -2  -3  10      435.29      451.86     20.12 o 
  -1  -3  10       14.31       21.33      7.96 o 
   0  -3  10      425.23      428.58     18.84 o 
   1  -3  10      104.39      139.74     11.66 o 
   2  -3  10       77.29       75.10      6.56 o 
   3  -3  10      699.46      664.66     17.32 o 
   4  -3  10        4.97       -2.54      7.84 o 
   5  -3  10       83.22       78.04      7.05 o 
  -7  -2  10      155.88      151.63     14.38 o 
  -6  -2  10      220.19      224.15     15.79 o 
  -5  -2  10        0.46        4.53      6.35 o 
  -4  -2  10      601.27      574.06     22.91 o 
  -3  -2  10      183.34      168.15     13.94 o 
  -2  -2  10        0.74        1.88      6.68 o 
  -1  -2  10      114.93       88.91     10.88 o 
   0  -2  10       17.15        4.64      6.15 o 
   1  -2  10     1569.28     1528.03     26.42 o 
   2  -2  10       26.73       33.84      5.14 o 
   3  -2  10      335.19      340.16     12.25 o 
   4  -2  10      380.37      340.47     12.52 o 
   5  -2  10       17.90        9.27      7.12 o 
  -7  -1  10       18.04        8.97      6.85 o 
  -6  -1  10       27.98       30.37      8.26 o 
  -5  -1  10      210.08      184.48     13.60 o 
  -4  -1  10        6.55        5.61      6.08 o 
  -3  -1  10      969.19      957.36     29.39 o 
  -2  -1  10      427.74      441.28     19.95 o 
  -1  -1  10      760.10      762.97     25.19 o 
   0  -1  10      776.70      829.44     26.00 o 
   1  -1  10      225.70      225.99     10.40 o 
   2  -1  10       27.06       32.24      4.84 o 
   3  -1  10       36.49       49.16      5.53 o 
   4  -1  10        1.02        0.91      5.31 o 
   5  -1  10      173.13      159.02     16.26 o 
  -7   0  10       75.85       83.98     10.88 o 
  -6   0  10      189.48      162.54     13.20 o 
  -5   0  10      172.05      159.12     13.10 o 
  -4   0  10      282.01      269.43     15.59 o 
  -3   0  10      116.58      129.83     12.83 o 
  -2   0  10      506.50      483.67     21.03 o 
  -1   0  10       58.64       73.50     10.11 o 
   0   0  10        1.00        2.66      3.81 o 
   1   0  10       15.36       20.72      4.71 o 
   2   0  10        0.85        0.97      4.75 o 
   3   0  10      393.07      357.17     20.52 o 
   4   0  10       68.65       75.78     11.86 o 
  -7   1  10       56.73       43.03      8.67 o 
  -6   1  10      225.66      237.48     15.65 o 
  -5   1  10       67.12       49.38      8.50 o 
  -4   1  10      199.04      218.07     14.24 o 
  -3   1  10      167.54      152.23     13.27 o 
  -2   1  10       48.44       45.28      9.07 o 
  -1   1  10      148.82      164.73     12.93 o 
   0   1  10      100.88      110.87      9.19 o 
   1   1  10       66.61       80.10      6.72 o 
   2   1  10      231.73      206.48      9.51 o 
   3   1  10      166.32      168.19     15.52 o 
   4   1  10       60.87       64.96     11.45 o 
  -7   2  10       22.07       14.58      6.65 o 
  -6   2  10        8.93        3.63      5.31 o 
  -5   2  10       15.72       13.77      6.08 o 
  -4   2  10       12.29        9.41      5.95 o 
  -3   2  10      498.67      450.95     19.62 o 
  -2   2  10      429.46      405.20     18.98 o 
  -1   2  10      287.71      315.92      8.42 o 
   0   2  10      721.32      711.07     13.17 o 
   1   2  10       52.92       61.91      9.17 o 
   2   2  10      101.52      102.08     12.09 o 
   3   2  10       59.81       63.62     10.88 o 
   4   2  10        1.77       -2.89      5.51 o 
  -7   3  10       80.38       84.35     10.75 o 
  -6   3  10        2.01        5.24      5.31 o 
  -5   3  10       79.76       69.73      9.37 o 
  -4   3  10        8.24        3.09      5.64 o 
  -3   3  10      224.65      225.26     14.71 o 
  -2   3  10      172.78      135.34      7.18 o 
  -1   3  10        5.11       -1.53      1.93 o 
   0   3  10      427.74      410.61      9.71 o 
   1   3  10       12.55       11.25      5.71 o 
   2   3  10      131.02      128.18     13.54 o 
   3   3  10      147.93      192.94     17.30 o 
  -7   4  10      188.46      168.93     13.77 o 
  -6   4  10       72.87       77.22     10.14 o 
  -5   4  10        2.17       -0.71      5.51 o 
  -4   4  10        3.44        1.14      4.84 o 
  -3   4  10        0.76        4.51      3.07 o 
  -2   4  10        0.67       -2.50      3.44 o 
  -1   4  10       92.75       89.78      6.43 o 
   0   4  10       42.07       44.23     12.80 o 
   1   4  10      168.26      170.87     14.34 o 
   2   4  10      121.32      127.04     13.84 o 
  -7   5  10        0.38       -0.03      4.80 o 
  -6   5  10       30.81       29.76      7.99 o 
  -5   5  10       88.06       91.37     10.58 o 
  -4   5  10       91.06      101.05      7.12 o 
  -3   5  10      348.74      319.48     11.20 o 
  -2   5  10       23.66       27.01      7.22 o 
  -1   5  10      139.55      129.76      9.67 o 
   0   5  10       59.40       69.95      6.00 o 
   1   5  10        3.25        4.60      5.68 o 
   2   5  10       51.99       89.45     12.60 o 
  -6   6  10        8.05        7.96      5.95 o 
  -5   6  10      152.02      146.24      8.48 o 
  -4   6  10      337.14      329.75     11.72 o 
  -3   6  10       93.62       89.62      8.99 o 
  -2   6  10       63.92       68.09      8.23 o 
  -1   6  10        1.15       -2.12      3.12 o 
   0   6  10       12.38       14.28      4.94 o 
   1   6  10      138.60      154.31     14.75 o 
  -6   7  10       32.57       31.34      8.06 o 
  -5   7  10       82.59       82.98      9.14 o 
  -4   7  10       87.84       74.89      6.68 o 
  -3   7  10      101.44      113.06     10.31 o 
  -2   7  10        5.31        5.07      4.67 o 
  -1   7  10        1.13        3.69      3.90 o 
   0   7  10       13.72       24.18      5.91 o 
  -5   8  10       87.75      100.91      7.87 o 
  -4   8  10       39.65       44.54      7.76 o 
  -3   8  10       82.35       64.36      8.50 o 
  -2   8  10       98.06      121.36     11.15 o 
  -1   8  10        1.56        6.48      4.47 o 
   0 -12  11        4.08       14.85      5.78 o 
   1 -12  11       28.63       32.15      6.95 o 
  -2 -11  11        4.81        2.42      4.37 o 
  -1 -11  11       70.78       71.58     10.30 o 
   0 -11  11       43.39       52.37      8.46 o 
   1 -11  11       80.40      102.48     11.05 o 
   2 -11  11       58.76       60.16      9.04 o 
   3 -11  11        1.33       10.08      4.60 o 
  -3 -10  11        3.85        4.64      4.77 o 
  -2 -10  11        0.24        6.38      3.43 o 
  -1 -10  11       41.70       46.99      5.29 o 
   0 -10  11        2.78        3.69      5.68 o 
   1 -10  11      302.24      305.30     17.03 o 
   2 -10  11       51.71       56.40      8.63 o 
   3 -10  11       18.90       14.07      5.54 o 
  -4  -9  11        3.92        6.75      4.60 o 
  -3  -9  11       37.68       48.74     10.11 o 
  -2  -9  11       15.85       11.47      7.57 o 
  -1  -9  11       97.19       85.85      9.05 o 
   0  -9  11        0.35        8.50      6.01 o 
   1  -9  11        1.07       -0.50      4.57 o 
   2  -9  11      170.42      188.64     14.18 o 
   3  -9  11        0.84        3.02      4.70 o 
   4  -9  11       35.03       21.70      6.52 o 
  -4  -8  11       37.90       37.32      5.90 o 
  -3  -8  11      133.98      142.62      8.57 o 
  -2  -8  11      255.01      234.82     10.12 o 
  -1  -8  11        7.97       14.71      5.66 o 
   0  -8  11       52.42       65.43      9.61 o 
   1  -8  11       31.98       20.62      6.68 o 
   2  -8  11        3.70        6.82      5.34 o 
   3  -8  11       47.42       42.96      8.33 o 
   4  -8  11        9.40        4.77      4.27 o 
  -5  -7  11       24.81       18.66      6.21 o 
  -4  -7  11      226.43      220.98     10.62 o 
  -3  -7  11        0.32        4.06      3.16 o 
  -2  -7  11       40.19       40.49      5.59 o 
  -1  -7  11       26.02       31.22      6.80 o 
   0  -7  11        9.19        2.02      5.51 o 
   1  -7  11      488.10      461.73     20.42 o 
   2  -7  11      279.17      293.75     16.83 o 
   3  -7  11      182.61      180.88     13.74 o 
   4  -7  11       34.30       32.95      7.42 o 
  -5  -6  11       15.49       26.62     10.13 o 
  -4  -6  11       70.69       91.50      7.46 o 
  -3  -6  11       80.29       66.99      6.43 o 
  -2  -6  11      443.37      467.36     13.43 o 
  -1  -6  11      318.30      300.06     10.26 o 
   0  -6  11        5.34        3.96      5.78 o 
   1  -6  11      155.31      132.14     12.16 o 
   2  -6  11      146.70      139.40     12.16 o 
   3  -6  11       43.04       51.33      8.26 o 
   4  -6  11        8.83       19.01      6.05 o 
  -6  -5  11       14.56        8.06     10.82 o 
  -5  -5  11       25.37       24.64      7.76 o 
  -4  -5  11       46.20       36.88      9.77 o 
  -3  -5  11        4.17       -0.67      6.75 o 
  -2  -5  11      614.73      653.10     25.26 o 
  -1  -5  11        2.31       -7.26      5.64 o 
   0  -5  11        0.98        5.41      6.48 o 
   1  -5  11       27.98       30.13      7.15 o 
   2  -5  11       56.54       59.79      9.00 o 
   3  -5  11      171.81      180.18     13.20 o 
   4  -5  11       37.34       36.84      7.14 o 
  -6  -4  11        4.43       -3.22      6.82 o 
  -5  -4  11        5.44        9.27      7.99 o 
  -4  -4  11      140.00      153.71     14.44 o 
  -3  -4  11      147.40      146.08     14.24 o 
  -2  -4  11      232.15      235.70     16.29 o 
  -1  -4  11       32.76       34.97      8.80 o 
   0  -4  11        2.29        7.32      6.95 o 
   1  -4  11      566.35      541.95     21.60 o 
   2  -4  11       47.90       47.53      8.20 o 
   3  -4  11      149.16      148.40     10.08 o 
   4  -4  11      118.60      120.08     13.49 o 
  -6  -3  11        8.62        1.55      6.99 o 
  -5  -3  11        1.00       -8.62      5.74 o 
  -4  -3  11       37.92       43.40      9.57 o 
  -3  -3  11      502.39      493.74     22.37 o 
  -2  -3  11        6.63        9.57      7.32 o 
  -1  -3  11      437.22      431.63     20.42 o 
   0  -3  11      131.57      137.65     12.63 o 
   1  -3  11       38.60       48.71      8.43 o 
   2  -3  11      589.73      594.31     16.74 o 
   3  -3  11        7.70        4.91      3.59 o 
   4  -3  11       28.27       33.35     11.15 o 
  -7  -2  11        3.49        3.93      6.99 o 
  -6  -2  11       11.46       10.78      7.46 o 
  -5  -2  11      578.37      554.61     24.05 o 
  -4  -2  11      342.07      299.73     18.81 o 
  -3  -2  11      893.37      907.34     29.96 o 
  -2  -2  11      327.32      302.28     17.67 o 
  -1  -2  11      611.00      603.65     23.92 o 
   0  -2  11       29.47       32.85      8.60 o 
   1  -2  11       72.55       58.57      6.33 o 
   2  -2  11       82.50       99.82      7.71 o 
   3  -2  11      547.36      519.60     15.90 o 
   4  -2  11        1.65        4.80      5.56 o 
  -7  -1  11       97.72       94.96     12.16 o 
  -6  -1  11       88.34       96.84     12.36 o 
  -5  -1  11        1.22        5.71      6.75 o 
  -4  -1  11       30.41       31.78      8.53 o 
  -3  -1  11        1.14       -0.64      6.31 o 
  -2  -1  11        0.67        5.61      7.02 o 
  -1  -1  11       91.98      103.46     11.72 o 
   0  -1  11       45.14       68.46      9.57 o 
   1  -1  11      113.63      117.60     19.23 o 
   2  -1  11      397.58      386.88     13.36 o 
   3  -1  11       28.13       30.83      6.05 o 
   4  -1  11        5.21       18.24      7.93 o 
  -7   0  11       20.29        9.77      7.15 o 
  -6   0  11       50.39       39.80      9.37 o 
  -5   0  11       44.19       34.33      8.53 o 
  -4   0  11       22.19       18.34      7.46 o 
  -3   0  11      282.91      267.04     16.86 o 
  -2   0  11       44.41       35.50      8.94 o 
  -1   0  11      314.37      305.50     17.70 o 
   0   0  11      253.59      255.46     11.32 o 
   1   0  11       16.82       10.89      4.24 o 
   2   0  11      182.61      205.23     22.52 o 
   3   0  11       16.74        8.10      6.42 o 
  -7   1  11       51.65       41.18      9.20 o 
  -6   1  11        4.39        1.95      5.88 o 
  -5   1  11       79.42       66.98      9.94 o 
  -4   1  11      252.99      239.43     15.85 o 
  -3   1  11      378.14      360.52     19.35 o 
  -2   1  11      229.31      193.24     14.54 o 
  -1   1  11      278.45      298.99     16.83 o 
   0   1  11       52.10       62.95      6.31 o 
   1   1  11        2.69        0.15      3.43 o 
   2   1  11       65.83       64.53     10.11 o 
   3   1  11       26.65       30.40      9.00 o 
  -6   2  11        3.25       -6.45      5.07 o 
  -5   2  11        1.78        1.41      5.81 o 
  -4   2  11       79.79       83.00     10.98 o 
  -3   2  11       40.61       32.99      8.40 o 
  -2   2  11      305.13      276.08     17.13 o 
  -1   2  11      326.76      333.83     12.14 o 
   0   2  11       86.09      106.91      7.93 o 
   1   2  11      163.24      165.63     14.44 o 
   2   2  11       69.39       54.45      9.88 o 
   3   2  11       56.78       34.50      9.74 o 
  -7   3  11       14.49       17.16      7.26 o 
  -6   3  11        7.64        1.91      5.61 o 
  -5   3  11        3.90       -5.00      5.27 o 
  -4   3  11        2.22        1.51      5.84 o 
  -3   3  11      135.66      135.27     12.87 o 
  -2   3  11        5.44        7.62      7.02 o 
  -1   3  11      262.58      269.60      8.36 o 
   0   3  11       34.14       40.81      8.26 o 
   1   3  11       26.76       30.87      8.20 o 
   2   3  11      209.52      190.49     16.66 o 
  -6   4  11       46.49       33.49      8.30 o 
  -5   4  11      242.44      217.26     15.92 o 
  -4   4  11       50.84       34.73      8.26 o 
  -3   4  11       26.62       40.51      9.17 o 
  -2   4  11        1.66        4.88      8.82 o 
  -1   4  11        2.01        6.25      3.76 o 
   0   4  11       11.03        3.29      5.48 o 
   1   4  11       24.61       23.51      7.73 o 
  -6   5  11       60.30       65.37     10.78 o 
  -5   5  11       41.35       25.29      7.79 o 
  -4   5  11      238.17      213.23     15.12 o 
  -3   5  11       22.06       38.16      6.10 o 
  -2   5  11        0.58        0.27      3.12 o 
  -1   5  11      115.22      109.87      9.51 o 
   1   5  11      144.16      154.11     15.05 o 
  -5   6  11       26.99       29.29      8.33 o 
  -4   6  11      149.06      171.31      9.35 o 
  -3   6  11       80.19       67.42      8.40 o 
  -2   6  11       34.84       38.86      6.79 o 
  -1   6  11       27.43       19.85      5.61 o 
  -4   7  11       83.48       93.05     10.08 o 
  -3   7  11       25.11       21.36      6.08 o 
  -2   7  11       15.70       26.30      6.65 o 
   0 -11  12       14.66       19.55      6.68 o 
   1 -11  12       47.69       44.51      8.36 o 
  -2 -10  12       12.03       19.32      4.53 o 
  -1 -10  12       13.88       16.29      6.65 o 
   0 -10  12       15.03       29.39      7.32 o 
   1 -10  12       32.72       29.29      7.69 o 
   2 -10  12       35.53       42.73      8.40 o 
  -3  -9  12        9.65        2.41      8.99 o 
  -2  -9  12       65.57       72.93      6.68 o 
  -1  -9  12       37.38       37.96      8.33 o 
   0  -9  12        0.61        2.96      5.64 o 
   1  -9  12       84.85       72.89     10.28 o 
   2  -9  12       12.53       11.66      6.31 o 
   3  -9  12      105.76      106.38     11.79 o 
  -4  -8  12        5.46        2.87      4.21 o 
  -3  -8  12        9.85        9.69      3.84 o 
  -2  -8  12      133.88      132.09      8.32 o 
  -1  -8  12       96.41       85.49     10.92 o 
   0  -8  12      170.86      171.34     13.81 o 
   1  -8  12      138.13      134.16     12.83 o 
   2  -8  12        0.77        8.10      5.34 o 
   3  -8  12       10.55       23.48      6.82 o 
  -4  -7  12       86.52       84.91      7.61 o 
  -3  -7  12      136.51      131.29      9.86 o 
  -2  -7  12      157.69      158.82     12.13 o 
  -1  -7  12        3.66        2.25      6.42 o 
   0  -7  12       12.83       23.08      7.39 o 
   1  -7  12       60.16       52.60      9.17 o 
   2  -7  12       58.42       65.17      9.57 o 
   3  -7  12       50.15       52.37      8.60 o 
  -5  -6  12        3.27        3.92      3.73 o 
  -4  -6  12        3.02       -0.06      3.68 o 
  -3  -6  12       17.41       16.37      4.24 o 
  -2  -6  12      144.67      145.08      8.19 o 
  -1  -6  12       35.41       42.66      9.24 o 
   0  -6  12      104.64      123.07     12.43 o 
   1  -6  12       88.89       91.40     10.82 o 
   2  -6  12      129.58      127.74     12.19 o 
   3  -6  12       33.49       35.77      7.62 o 
  -5  -5  12        7.13        8.50      3.91 o 
  -4  -5  12        1.50        8.46      8.67 o 
  -3  -5  12       31.66       18.31      8.70 o 
  -2  -5  12       32.44       24.86      8.46 o 
  -1  -5  12       54.25       47.93      9.81 o 
   0  -5  12       91.51       97.21     11.29 o 
   1  -5  12       93.97       86.36     10.48 o 
   2  -5  12      109.23      100.07     10.98 o 
   3  -5  12       10.14       11.72      5.88 o 
  -6  -4  12        0.21        7.36      9.37 o 
  -5  -4  12      314.57      311.52     20.69 o 
  -4  -4  12        0.66       -4.37      7.29 o 
  -3  -4  12      211.94      182.97     15.69 o 
  -2  -4  12        1.06       -3.16      6.42 o 
  -1  -4  12       44.20       32.88      8.90 o 
   0  -4  12      274.21      217.06     15.42 o 
   1  -4  12       44.56       55.73      9.04 o 
   2  -4  12      159.84      169.56     13.34 o 
   3  -4  12       20.30       22.98      6.55 o 
  -6  -3  12       25.33       15.92      9.14 o 
  -5  -3  12      220.68      210.07     17.30 o 
  -4  -3  12       72.49       66.95     11.59 o 
  -3  -3  12       24.21       26.30      9.37 o 
  -2  -3  12        1.63       -8.33      6.08 o 
  -1  -3  12       62.89       67.48     10.68 o 
   0  -3  12       45.96       40.11      8.83 o 
   1  -3  12      478.77      464.72     20.83 o 
   2  -3  12      137.36      155.59     13.20 o 
   3  -3  12       85.87       83.17      7.61 o 
  -6  -2  12        3.83        1.07      7.89 o 
  -5  -2  12        4.60        4.74      8.13 o 
  -4  -2  12       18.65       27.78      9.14 o 
  -3  -2  12      523.60      503.65     23.95 o 
  -2  -2  12      122.41      139.87     14.28 o 
  -1  -2  12       45.54       41.22      9.37 o 
   0  -2  12       27.57       38.60      9.04 o 
   1  -2  12       26.10       44.51      8.53 o 
   2  -2  12       69.69       77.49     21.60 o 
   3  -2  12       13.90       23.77     10.82 o 
  -6  -1  12       12.97        9.98      7.56 o 
  -5  -1  12       48.71       50.96     10.38 o 
  -4  -1  12       58.69       37.05      9.51 o 
  -3  -1  12      105.31       97.92     12.39 o 
  -2  -1  12       22.50       22.91      8.90 o 
  -1  -1  12       57.56       59.69     10.48 o 
   0  -1  12        7.28        5.21      6.31 o 
   1  -1  12       99.72      112.74     10.70 o 
   2  -1  12       91.98      119.38     17.47 o 
   3  -1  12        9.43        6.42      6.72 o 
  -6   0  12       38.37       31.74      8.97 o 
  -5   0  12      103.88      102.52     12.50 o 
  -4   0  12      251.30      214.94     16.56 o 
  -3   0  12      188.77      191.30     16.53 o 
  -2   0  12       19.31       13.10      7.62 o 
  -1   0  12       94.41       85.52     11.59 o 
   0   0  12       10.03        7.86      6.62 o 
   1   0  12       37.19       44.45      6.00 o 
   2   0  12      109.54      114.67      8.44 o 
   3   0  12        0.37       -2.55      5.58 o 
  -6   1  12       25.53       27.31      8.53 o 
  -5   1  12       19.06       16.90      8.26 o 
  -4   1  12      403.48      384.61     20.89 o 
  -3   1  12       96.89       78.37     11.66 o 
  -2   1  12      134.08      148.03     14.11 o 
  -1   1  12      198.75      213.73     15.75 o 
   0   1  12        2.79        5.21      4.27 o 
   1   1  12      233.15      242.59     13.15 o 
   2   1  12       49.95       50.55     10.18 o 
  -6   2  12       11.46       14.58      7.79 o 
  -5   2  12       17.71       20.56      8.40 o 
  -4   2  12       17.84       26.87      9.37 o 
  -3   2  12        2.90       -8.83      6.52 o 
  -2   2  12      126.84      126.30     13.07 o 
  -1   2  12      132.27      143.30     13.17 o 
   0   2  12       76.80       79.86     11.96 o 
   1   2  12      291.62      320.69     20.19 o 
   2   2  12       66.57       53.41     10.65 o 
  -6   3  12       16.24       26.20      8.23 o 
  -5   3  12       34.03       18.37      8.23 o 
  -4   3  12       30.40       49.75      9.88 o 
  -3   3  12       30.24       17.97      8.06 o 
  -2   3  12       58.20       63.12     10.28 o 
  -1   3  12       23.99       31.44      8.50 o 
   0   3  12        2.08       -2.52      4.74 o 
   1   3  12      151.65      146.39     14.54 o 
  -5   4  12       82.30       52.84     10.11 o 
  -4   4  12       70.50       77.49     12.13 o 
  -3   4  12       17.90        7.89      8.13 o 
  -2   4  12       20.24        5.00      7.39 o 
  -5   5  12       37.31       20.32      8.80 o 
  -4   5  12      106.54       74.77     12.09 o 
  -3   5  12       74.73       78.66      6.96 o 
  -2   5  12       51.87       47.46      7.46 o 
  -3   6  12       95.18      110.95     10.78 o 
  -2  -9  13       34.23       37.62      5.45 o 
  -1  -9  13       13.90       26.81      7.96 o 
   0  -9  13        1.47        1.85      6.01 o 
   1  -9  13        1.62        6.21      5.68 o 
  -3  -8  13       70.72       85.84      7.71 o 
  -2  -8  13        0.36       -0.36      3.00 o 
  -1  -8  13       23.06       35.94      8.83 o 
   0  -8  13      198.63      222.80     16.39 o 
   1  -8  13       19.51       22.24      7.52 o 
   2  -8  13       86.83       78.84     10.58 o 
  -4  -7  13        0.23       -2.30      3.39 o 
  -3  -7  13      144.19      158.97      9.48 o 
  -2  -7  13       58.37       62.66      6.36 o 
  -1  -7  13       18.26       24.02      8.16 o 
   0  -7  13      201.21      200.16     15.42 o 
   1  -7  13        1.40        4.30      5.84 o 
   2  -7  13       16.53       29.63      7.83 o 
  -4  -6  13        1.85        1.64      3.51 o 
  -3  -6  13       11.59       11.58      4.13 o 
  -2  -6  13        0.49        7.35      3.19 o 
  -1  -6  13      161.80      180.68     16.02 o 
   0  -6  13      169.33      187.64     15.05 o 
   1  -6  13       71.61       94.05     11.56 o 
   2  -6  13       30.16       31.44      7.86 o 
  -5  -5  13       12.49       -1.55      8.06 o 
  -4  -5  13        2.42       -0.97      7.73 o 
  -3  -5  13       26.16       23.78      9.37 o 
  -2  -5  13        3.27        3.73      7.29 o 
  -1  -5  13       55.08       62.24     10.92 o 
   0  -5  13      226.40      265.16     17.53 o 
   1  -5  13       12.71       24.55      7.62 o 
   2  -5  13       14.43       19.11      6.58 o 
  -5  -4  13        5.52        8.16      9.47 o 
  -4  -4  13       70.75       44.88     11.35 o 
  -3  -4  13       30.32       27.71      9.44 o 
  -2  -4  13        1.29       -7.89      6.58 o 
  -1  -4  13        4.60        9.20      7.15 o 
   0  -4  13       40.62       53.27     10.04 o 
   1  -4  13      146.52      154.21     13.81 o 
   2  -4  13       23.07       20.19      6.92 o 
  -5  -3  13       33.45       10.85      8.97 o 
  -4  -3  13      215.95      205.10     18.24 o 
  -3  -3  13      113.62      107.39     13.37 o 
  -2  -3  13        0.48        1.11      7.83 o 
  -1  -3  13       24.55       39.84      9.24 o 
   0  -3  13        0.75       -2.15      6.15 o 
   1  -3  13      191.78      219.58     15.55 o 
   2  -3  13       71.79       73.76     10.11 o 
  -5  -2  13        6.03        0.30      7.96 o 
  -4  -2  13       37.51       28.82     10.11 o 
  -3  -2  13      153.42      147.76     15.18 o 
  -2  -2  13       24.06       37.65     10.28 o 
  -1  -2  13      136.35      148.50     14.44 o 
   0  -2  13       97.33      118.94     13.13 o 
   1  -2  13       28.20       26.60      7.39 o 
   2  -2  13       11.60       17.75      5.11 o 
  -5  -1  13      103.42      115.58     14.44 o 
  -4  -1  13       90.10       72.02     12.23 o 
  -3  -1  13        0.75        3.56      7.66 o 
  -2  -1  13        7.36        6.72      7.86 o 
  -1  -1  13        0.85       -9.02      6.01 o 
   0  -1  13       87.45       87.57     11.89 o 
   1  -1  13       79.81       98.12     10.88 o 
   2  -1  13        1.56        4.81     10.78 o 
  -5   0  13       21.93       10.01      7.83 o 
  -4   0  13      179.82      217.56     18.24 o 
  -3   0  13       18.65       10.11      8.36 o 
  -2   0  13        6.60       12.43      8.13 o 
  -1   0  13       95.87      100.03     12.93 o 
   0   0  13       66.29       62.31     10.11 o 
   1   0  13      223.16      232.42     17.53 o 
  -5   1  13       14.38       15.99      8.73 o 
  -4   1  13      124.18      126.67     15.01 o 
  -3   1  13       80.64       61.03     11.35 o 
  -2   1  13      158.69      147.36     15.22 o 
  -1   1  13      129.48      135.74     13.67 o 
   0   1  13       87.28       68.75      7.51 o 
   1   1  13      142.50      148.54     14.85 o 
  -5   2  13       40.03       34.53     10.01 o 
  -4   2  13        2.41       -6.52      6.72 o 
  -3   2  13        3.75        8.23      8.23 o 
  -2   2  13       26.24       13.64      7.93 o 
  -1   2  13        5.96        7.22      7.59 o 
   0   2  13      202.54      231.37     17.27 o 
  -5   3  13       88.30      115.28     14.58 o 
  -4   3  13       14.79       10.18      8.83 o 
  -3   3  13        4.70       -2.42      6.75 o 
  -2   3  13       46.03       47.30     10.35 o 
  -4   4  13       28.94       12.19      9.41 o 
  -3   4  13      132.32      110.61     13.97 o 
  -2  -7  14       18.78       30.74     10.01 o 
  -1  -7  14      209.85      187.37     16.19 o 
   0  -7  14       53.14       49.55      9.47 o 
  -3  -6  14        0.63       -1.01      3.05 o 
  -2  -6  14        0.57       -3.96      6.72 o 
  -1  -6  14       40.04       38.76      9.61 o 
   0  -6  14       53.17       59.86     10.18 o 
   1  -6  14       21.30       32.31      8.50 o 
  -3  -5  14       15.92        8.94      8.83 o 
  -2  -5  14        7.41        9.54      7.96 o 
  -1  -5  14      122.63      154.28     15.55 o 
   0  -5  14       13.16       26.33      8.10 o 
   1  -5  14       81.72       86.19     11.69 o 
  -4  -4  14       66.62       73.53     12.73 o 
  -3  -4  14       20.69       20.12      9.41 o 
  -2  -4  14        7.36       11.19      8.20 o 
  -1  -4  14       99.80      102.28     12.97 o 
   0  -4  14       20.29       21.60      8.26 o 
   1  -4  14        8.52       15.75      6.79 o 
  -4  -3  14      101.26       76.99     13.17 o 
  -3  -3  14       14.70       20.69      9.14 o 
  -2  -3  14      155.74      143.53     15.18 o 
  -1  -3  14       33.73       28.38      9.34 o 
   0  -3  14        3.31       -1.48      5.88 o 
   1  -3  14        3.56       25.06      7.42 o 
  -4  -2  14       24.52        9.30      9.37 o 
  -3  -2  14       22.73       19.15      9.77 o 
  -2  -2  14       80.95       71.21     11.99 o 
  -1  -2  14      115.08      129.83     14.21 o 
   0  -2  14       70.91       64.69     10.85 o 
   1  -2  14       50.22       56.53      9.64 o 
  -4  -1  14       44.22        4.80      9.20 o 
  -3  -1  14       11.27        7.76      8.50 o 
  -2  -1  14       10.90        3.86      7.89 o 
  -1  -1  14       79.89       81.56     11.52 o 
   0  -1  14      110.41      104.67     12.56 o 
  -4   0  14       18.84       18.27      9.44 o 
  -3   0  14       84.59      108.40     14.01 o 
  -2   0  14        9.27        2.15      8.33 o 
  -1   0  14       39.36       34.90      9.81 o 
   0   0  14      185.53      205.20     15.72 o 
  -4   1  14        0.94       -9.41      7.22 o 
  -3   1  14       10.99        8.23      9.54 o 
  -2   1  14      182.60      226.43     18.17 o 
  -1   1  14       83.00       64.69     11.05 o 
                                                 
